# Supplementary material for: Biomedical knowledge graph learning for drug repurposing by extending guilt-by-association to multiple layers
Source: Nat Commun. 2023 Jun 15;14:3570. doi: 10.1038/s41467-023-39301-y (PMC10272215; doi:10.1038/s41467-023-39301-y)
Supplement: Supplementary file 4 — Source data [file 41467_2023_39301_MOESM4_ESM.xlsx]

## Sheet: Figure2a
seed	test_accuracy	test_auroc	test_auprc	model_name
9	0.873893	0.94572	0.945091	DREAMwalk
8	0.878111	0.944857	0.944998	DREAMwalk
7	0.879376	0.942958	0.945752	DREAMwalk
6	0.879376	0.948498	0.95357	DREAMwalk
5	0.876002	0.941381	0.94473	DREAMwalk
4	0.865879	0.935002	0.937789	DREAMwalk
3	0.882328	0.947862	0.94851	DREAMwalk
2	0.87558	0.947415	0.950426	DREAMwalk
1	0.877689	0.941354	0.947095	DREAMwalk
0	0.88275	0.945556	0.949707	DREAMwalk
9	0.637706	0.694214	0.674237	edge2vec
8	0.638549	0.684823	0.659368	edge2vec
7	0.63391	0.670615	0.651702	edge2vec
6	0.660903	0.710014	0.700818	edge2vec
5	0.638127	0.695348	0.691133	edge2vec
4	0.628005	0.679131	0.673381	edge2vec
3	0.632644	0.687939	0.676823	edge2vec
2	0.644454	0.683571	0.664605	edge2vec
1	0.631801	0.679587	0.671483	edge2vec
0	0.64108	0.69268	0.677766	edge2vec
9	0.650358	0.690489	0.685334	node2vec
8	0.639814	0.689929	0.699694	node2vec
7	0.626318	0.683197	0.662924	node2vec
6	0.673134	0.712775	0.714684	node2vec
5	0.649937	0.700372	0.708724	node2vec
4	0.631801	0.69365	0.695648	node2vec
3	0.657528	0.709571	0.708477	node2vec
2	0.630536	0.679846	0.66709	node2vec
1	0.634332	0.680454	0.680982	node2vec
0	0.638549	0.684795	0.69261	node2vec
6	0.735555	0.797567	0.799264	SEAL
5	0.719528	0.783131	0.783862	SEAL
1	0.719528	0.793396	0.78637	SEAL
0	0.743146	0.806272	0.797724	SEAL
9	0.747364	0.818443	0.817148	SEAL
4	0.740194	0.795676	0.802779	SEAL
8	0.725011	0.777631	0.786888	SEAL
3	0.735976	0.804075	0.802556	SEAL
7	0.72248	0.78764	0.784743	SEAL
2	0.705609	0.773145	0.776249	SEAL
9	0.750738	0.818592	0.829359	WALKPOOL
5	0.759595	0.830753	0.846648	WALKPOOL
8	0.756643	0.820456	0.8296	WALKPOOL
4	0.754956	0.826816	0.832807	WALKPOOL
7	0.748208	0.82971	0.835787	WALKPOOL
0	0.74652	0.817844	0.825552	WALKPOOL
6	0.768874	0.847679	0.863899	WALKPOOL
3	0.758752	0.821525	0.820395	WALKPOOL
2	0.749051	0.826453	0.840133	WALKPOOL
1	0.752847	0.820805	0.822276	WALKPOOL
9	0.837199	0.911624	0.91289	DTi2vec
8	0.840574	0.911877	0.911017	DTi2vec
7	0.830873	0.904051	0.908022	DTi2vec
6	0.827921	0.909802	0.918887	DTi2vec
5	0.826234	0.899795	0.904961	DTi2vec
4	0.824125	0.898773	0.902841	DTi2vec
3	0.828342	0.907145	0.908949	DTi2vec
2	0.825812	0.901561	0.908096	DTi2vec
1	0.828342	0.904269	0.909419	DTi2vec
0	0.835091	0.908261	0.913228	DTi2vec
9	0.823281	0.896752	0.89142	NEWMIN
8	0.822016	0.895364	0.891481	NEWMIN
7	0.822016	0.898026	0.894632	NEWMIN
6	0.829186	0.900186	0.906017	NEWMIN
5	0.829608	0.900122	0.893986	NEWMIN
4	0.81822	0.89316	0.893005	NEWMIN
3	0.818642	0.895903	0.886193	NEWMIN
2	0.817377	0.896389	0.896499	NEWMIN
1	0.816533	0.887181	0.882736	NEWMIN
0	0.82286	0.898869	0.895565	NEWMIN
9	0.790384	0.835737	0.876453	ComplEx
8	0.770139	0.828332	0.873859	ComplEx
7	0.786588	0.829479	0.872656	ComplEx
6	0.78237	0.8295	0.874277	ComplEx
5	0.785744	0.823478	0.872525	ComplEx
4	0.791227	0.82449	0.870546	ComplEx
3	0.793758	0.843611	0.885867	ComplEx
2	0.801771	0.836424	0.881047	ComplEx
1	0.800506	0.837284	0.881274	ComplEx
0	0.787431	0.83849	0.87826	ComplEx
9	0.687895	0.865291	0.888573	RotatE
8	0.714045	0.867551	0.89668	RotatE
7	0.701392	0.858177	0.889176	RotatE
6	0.700548	0.857711	0.888865	RotatE
5	0.694222	0.859773	0.887859	RotatE
4	0.699705	0.850256	0.882548	RotatE
3	0.705188	0.863225	0.891675	RotatE
2	0.704344	0.861095	0.890827	RotatE
1	0.702235	0.861444	0.889395	RotatE
0	0.692957	0.867988	0.89616	RotatE
9	0.709827	0.831914	0.867632	QuatE
8	0.712358	0.752814	0.721674	QuatE
7	0.70814	0.815489	0.859009	QuatE
6	0.711092	0.805624	0.839244	QuatE
5	0.711514	0.82169	0.865771	QuatE
4	0.705609	0.792128	0.829438	QuatE
3	0.709405	0.832715	0.87164	QuatE
2	0.685787	0.742607	0.740816	QuatE
1	0.718684	0.821759	0.863262	QuatE
0	0.699283	0.743962	0.72862	QuatE

## Sheet: Figure2b
seed	test_accuracy	test_auroc	test_auprc	model_name
9	0.668992	0.817451	0.774138	DREAMwalk
8	0.677562	0.830211	0.785547	DREAMwalk
7	0.698925	0.811081	0.766122	DREAMwalk
6	0.689252	0.79112	0.745146	DREAMwalk
5	0.634735	0.775318	0.750893	DREAMwalk
4	0.66561	0.819151	0.778312	DREAMwalk
3	0.749553	0.849482	0.816298	DREAMwalk
2	0.747019	0.869414	0.845263	DREAMwalk
1	0.688164	0.775581	0.735299	DREAMwalk
0	0.701709	0.865287	0.836835	DREAMwalk
9	0.553488	0.57274	0.576084	edge2vec
8	0.620141	0.641564	0.575569	edge2vec
7	0.493856	0.497167	0.467667	edge2vec
6	0.577882	0.603687	0.571268	edge2vec
5	0.586449	0.591624	0.55763	edge2vec
4	0.557845	0.570832	0.57719	edge2vec
3	0.607335	0.645834	0.613512	edge2vec
2	0.600511	0.684374	0.70818	edge2vec
1	0.575114	0.61328	0.602538	edge2vec
0	0.664103	0.724065	0.724055	edge2vec
9	0.596124	0.617057	0.607432	node2vec
8	0.520318	0.526567	0.51002	node2vec
7	0.593702	0.627467	0.626338	node2vec
6	0.549065	0.530798	0.528131	node2vec
5	0.538941	0.526259	0.553709	node2vec
4	0.562599	0.578193	0.590495	node2vec
3	0.530411	0.541515	0.547343	node2vec
2	0.591141	0.602474	0.581388	node2vec
1	0.584977	0.612933	0.660057	node2vec
0	0.598291	0.589852	0.636984	node2vec
9	0.586047	0.59377	0.554469	SEAL
4	0.666403	0.723641	0.703506	SEAL
8	0.681095	0.693962	0.636476	SEAL
3	0.616279	0.667765	0.676622	SEAL
7	0.662826	0.69632	0.695619	SEAL
2	0.66184	0.718797	0.693378	SEAL
1	0.605463	0.607969	0.623015	SEAL
6	0.662773	0.704713	0.662884	SEAL
5	0.627726	0.669621	0.634026	SEAL
0	0.713675	0.768322	0.776966	SEAL
9	0.614729	0.680132	0.681244	WALKPOOL
8	0.671378	0.726339	0.76156	WALKPOOL
6	0.646417	0.697222	0.716083	WALKPOOL
7	0.672043	0.727943	0.741164	WALKPOOL
4	0.669572	0.716228	0.743116	WALKPOOL
5	0.634735	0.679159	0.716439	WALKPOOL
2	0.68569	0.748634	0.764614	WALKPOOL
3	0.644007	0.693687	0.736756	WALKPOOL
1	0.625948	0.663055	0.699773	WALKPOOL
0	0.679487	0.764965	0.757487	WALKPOOL
9	0.603101	0.739343	0.67675	DTi2vec
8	0.597173	0.76808	0.71298	DTi2vec
7	0.552995	0.722398	0.64246	DTi2vec
6	0.665109	0.772117	0.721372	DTi2vec
5	0.609034	0.744369	0.700954	DTi2vec
4	0.60935	0.767453	0.711043	DTi2vec
3	0.65653	0.759912	0.711586	DTi2vec
2	0.706985	0.837249	0.805881	DTi2vec
1	0.599393	0.734149	0.66044	DTi2vec
0	0.652137	0.81246	0.7824	DTi2vec
9	0.630233	0.762226	0.705164	NEWMIN
8	0.608657	0.745563	0.691297	NEWMIN
7	0.619048	0.745217	0.694896	NEWMIN
6	0.601246	0.713614	0.678309	NEWMIN
5	0.558411	0.677575	0.642818	NEWMIN
4	0.627575	0.775941	0.722351	NEWMIN
3	0.655635	0.735814	0.703321	NEWMIN
2	0.775128	0.862071	0.838415	NEWMIN
1	0.667678	0.737394	0.681117	NEWMIN
0	0.762393	0.842715	0.838237	NEWMIN
9	0.472868	0.476662	0.492491	ComplEx
8	0.491166	0.492546	0.495913	ComplEx
7	0.517665	0.540158	0.530196	ComplEx
6	0.503894	0.503408	0.50628	ComplEx
5	0.475857	0.464615	0.48179	ComplEx
4	0.515848	0.513201	0.51586	ComplEx
3	0.504472	0.568348	0.604804	ComplEx
2	0.475298	0.463443	0.474565	ComplEx
1	0.481032	0.496749	0.498447	ComplEx
0	0.490598	0.491383	0.499736	ComplEx
9	0.443411	0.372653	0.400281	QuatE
8	0.472615	0.488644	0.45218	QuatE
7	0.447005	0.41967	0.418008	QuatE
6	0.483645	0.4981	0.457525	QuatE
5	0.474299	0.487595	0.453459	QuatE
4	0.456418	0.390026	0.405595	QuatE
3	0.464222	0.382282	0.407589	QuatE
2	0.446337	0.356608	0.394296	QuatE
1	0.483308	0.461231	0.441351	QuatE
0	0.426496	0.340513	0.387561	QuatE
9	0.50155	0.548174	0.555491	RotatE
8	0.515018	0.706442	0.720074	RotatE
7	0.518433	0.672861	0.687717	RotatE
6	0.533489	0.674843	0.688069	RotatE
5	0.528037	0.674355	0.699642	RotatE
4	0.514263	0.616401	0.628835	RotatE
3	0.519678	0.586701	0.636503	RotatE
2	0.504259	0.593179	0.609161	RotatE
1	0.501517	0.538937	0.556329	RotatE
0	0.502564	0.615835	0.638971	RotatE

## Sheet: Figure2c
seed	test_accuracy	test_auroc	test_auprc	model_name
9	0.828767	0.912226	0.92148	DREAMwalk
8	0.85274	0.911897	0.902456	DREAMwalk
7	0.859589	0.902468	0.890945	DREAMwalk
6	0.84589	0.924048	0.923616	DREAMwalk
5	0.859589	0.923766	0.933442	DREAMwalk
4	0.883562	0.936339	0.933355	DREAMwalk
3	0.842466	0.917902	0.906896	DREAMwalk
2	0.856164	0.927613	0.938836	DREAMwalk
1	0.832192	0.890223	0.888249	DREAMwalk
0	0.859589	0.934275	0.920544	DREAMwalk
9	0.660959	0.724057	0.7131	edge2vec
8	0.719178	0.766607	0.7558	edge2vec
7	0.695205	0.730813	0.703171	edge2vec
6	0.732877	0.802637	0.776101	edge2vec
5	0.715753	0.762901	0.755797	edge2vec
4	0.743151	0.817461	0.800221	edge2vec
3	0.674658	0.743198	0.735783	edge2vec
2	0.739726	0.774254	0.729474	edge2vec
1	0.688356	0.739585	0.697184	edge2vec
0	0.715753	0.764355	0.716564	edge2vec
9	0.667808	0.723541	0.697516	node2vec
8	0.702055	0.755817	0.741646	node2vec
7	0.726027	0.749437	0.714341	node2vec
6	0.705479	0.759852	0.748051	node2vec
5	0.684932	0.736395	0.72336	node2vec
4	0.767123	0.815819	0.789304	node2vec
3	0.671233	0.721289	0.68841	node2vec
2	0.69863	0.75957	0.725705	node2vec
1	0.688356	0.739116	0.713596	node2vec
0	0.684932	0.735598	0.684527	node2vec
9	0.664384	0.727669	0.735614	SEAL
8	0.75	0.813473	0.828347	SEAL
7	0.678082	0.710546	0.742121	SEAL
6	0.678082	0.758773	0.75229	SEAL
5	0.708904	0.759664	0.76637	SEAL
4	0.743151	0.783121	0.738766	SEAL
3	0.705479	0.75699	0.738772	SEAL
2	0.626712	0.709795	0.713037	SEAL
1	0.681507	0.724479	0.711723	SEAL
0	0.729452	0.776318	0.777421	SEAL
6	0.660959	0.756568	0.772994	WalkPool
5	0.688356	0.741931	0.751862	WalkPool
9	0.671233	0.729921	0.717168	WalkPool
4	0.681507	0.760743	0.754936	WalkPool
8	0.667808	0.727106	0.708933	WalkPool
3	0.678082	0.72964	0.750194	WalkPool
2	0.667808	0.698583	0.661901	WalkPool
7	0.702055	0.747607	0.766938	WalkPool
1	0.678082	0.748827	0.735729	WalkPool
0	0.743151	0.805264	0.801264	WalkPool
9	0.787671	0.89149	0.89846	DTi2vec
8	0.808219	0.898011	0.88944	DTi2vec
7	0.815068	0.885157	0.865409	DTi2vec
6	0.84589	0.910959	0.900956	DTi2vec
5	0.84589	0.905142	0.895698	DTi2vec
4	0.873288	0.919403	0.923095	DTi2vec
3	0.825342	0.898855	0.890776	DTi2vec
2	0.818493	0.905611	0.916404	DTi2vec
1	0.791096	0.86428	0.873469	DTi2vec
0	0.797945	0.89285	0.880064	DTi2vec
9	0.808219	0.90364	0.910053	NEWMIN
8	0.84589	0.918301	0.911973	NEWMIN
7	0.839041	0.892452	0.887505	NEWMIN
6	0.842466	0.91877	0.900656	NEWMIN
5	0.825342	0.899465	0.899036	NEWMIN
4	0.856164	0.918488	0.921286	NEWMIN
3	0.818493	0.90425	0.889825	NEWMIN
2	0.842466	0.90669	0.914347	NEWMIN
1	0.797945	0.870449	0.890457	NEWMIN
0	0.804795	0.895407	0.893215	NEWMIN
9	0.5	0.77341	0.797512	ComplEx
4	0.506849	0.80653	0.795337	ComplEx
8	0.503425	0.784387	0.771756	ComplEx
3	0.5	0.790064	0.786441	ComplEx
7	0.496575	0.742025	0.750213	ComplEx
2	0.503425	0.771064	0.793869	ComplEx
6	0.5	0.773316	0.765375	ComplEx
1	0.5	0.736489	0.734615	ComplEx
5	0.5	0.772753	0.794999	ComplEx
0	0.5	0.815866	0.809076	ComplEx
9	0.626712	0.670858	0.645784	RotatE
8	0.626712	0.747983	0.759123	RotatE
7	0.64726	0.731892	0.746804	RotatE
4	0.619863	0.658989	0.650967	RotatE
3	0.691781	0.770079	0.774999	RotatE
6	0.65411	0.730813	0.747545	RotatE
2	0.657534	0.709279	0.735018	RotatE
5	0.575342	0.608322	0.58521	RotatE
1	0.623288	0.653078	0.655609	RotatE
0	0.589041	0.634922	0.647868	RotatE
9	0.599315	0.690796	0.706363	QuatE
8	0.619863	0.723306	0.741027	QuatE
4	0.619863	0.743526	0.734476	QuatE
7	0.616438	0.696331	0.739604	QuatE
3	0.59589	0.687371	0.654827	QuatE
6	0.636986	0.730953	0.711189	QuatE
2	0.60274	0.715566	0.642077	QuatE
5	0.60274	0.650028	0.68111	QuatE
1	0.606164	0.67522	0.664592	QuatE
0	0.613014	0.699193	0.703161	QuatE

## Sheet: Figure2d
seed	test_accuracy	test_auroc	test_auprc	model_name
9	0.891089	0.961839	0.963811	DREAMwalk
8	0.888889	0.950506	0.950245	DREAMwalk
7	0.886689	0.95587	0.961988	DREAMwalk
6	0.894389	0.947897	0.942606	DREAMwalk
5	0.873487	0.943177	0.945546	DREAMwalk
4	0.893289	0.945452	0.951304	DREAMwalk
3	0.881188	0.950801	0.956584	DREAMwalk
2	0.892189	0.961413	0.962295	DREAMwalk
0	0.906491	0.96392	0.963716	DREAMwalk
1	0.878988	0.946856	0.947215	DREAMwalk
9	0.718372	0.783158	0.751442	edge2vec
8	0.742574	0.792821	0.794052	edge2vec
7	0.767877	0.822254	0.829122	edge2vec
6	0.720572	0.764027	0.765937	edge2vec
5	0.717272	0.771874	0.740371	edge2vec
4	0.740374	0.806632	0.789354	edge2vec
3	0.720572	0.779876	0.779335	edge2vec
2	0.760176	0.807896	0.789173	edge2vec
1	0.731573	0.800266	0.785498	edge2vec
0	0.763476	0.821242	0.788082	edge2vec
9	0.728273	0.783812	0.758075	node2vec
8	0.738174	0.786503	0.773031	node2vec
7	0.741474	0.813937	0.797247	node2vec
6	0.712871	0.775297	0.756497	node2vec
5	0.732673	0.781856	0.776733	node2vec
4	0.733773	0.804802	0.781999	node2vec
3	0.739274	0.784891	0.780322	node2vec
2	0.740374	0.797139	0.779095	node2vec
1	0.706271	0.765179	0.75706	node2vec
0	0.756876	0.822535	0.814958	node2vec
9	0.788779	0.859621	0.848079	SEAL
8	0.80418	0.862758	0.844539	SEAL
7	0.830583	0.891903	0.893696	SEAL
6	0.80198	0.873943	0.869735	SEAL
5	0.778878	0.847563	0.850083	SEAL
4	0.815182	0.88958	0.877812	SEAL
3	0.80308	0.873283	0.858118	SEAL
2	0.840484	0.891156	0.879923	SEAL
1	0.80198	0.862417	0.855803	SEAL
0	0.807481	0.869916	0.864252	SEAL
8	0.829483	0.909571	0.913153	WalkPool
9	0.836084	0.90304	0.905222	WalkPool
7	0.859186	0.938316	0.944315	WalkPool
6	0.830583	0.889006	0.885855	WalkPool
5	0.809681	0.873462	0.874659	WalkPool
4	0.844884	0.920366	0.912934	WalkPool
3	0.848185	0.911125	0.911104	WalkPool
2	0.847085	0.923329	0.925177	WalkPool
1	0.844884	0.906061	0.90695	WalkPool
0	0.855886	0.920061	0.920798	WalkPool
9	0.738174	0.818923	0.812807	DTi2vec
8	0.742574	0.818313	0.828105	DTi2vec
7	0.754675	0.831926	0.838574	DTi2vec
6	0.752475	0.825783	0.833994	DTi2vec
5	0.754675	0.825497	0.832187	DTi2vec
4	0.751375	0.801573	0.81402	DTi2vec
3	0.733773	0.793218	0.809352	DTi2vec
2	0.741474	0.819349	0.832894	DTi2vec
1	0.753575	0.811657	0.820733	DTi2vec
0	0.773377	0.858445	0.873236	DTi2vec
0	0.894389	0.955925	0.95662	NEWMIN
9	0.866887	0.943034	0.938733	NEWMIN
8	0.862486	0.936617	0.94393	NEWMIN
7	0.886689	0.950787	0.955631	NEWMIN
6	0.870187	0.937493	0.938663	NEWMIN
5	0.862486	0.933759	0.941165	NEWMIN
4	0.878988	0.932955	0.938881	NEWMIN
3	0.860286	0.931098	0.941207	NEWMIN
2	0.871287	0.943799	0.949139	NEWMIN
1	0.859186	0.930484	0.937185	NEWMIN
9	0.838284	0.902798	0.926603	ComplEx
4	0.832783	0.884228	0.916868	ComplEx
8	0.830583	0.893276	0.917152	ComplEx
3	0.837184	0.90153	0.925114	ComplEx
7	0.836084	0.89542	0.923415	ComplEx
2	0.836084	0.896408	0.922758	ComplEx
6	0.807481	0.867991	0.899677	ComplEx
1	0.814081	0.890144	0.916693	ComplEx
5	0.823982	0.883579	0.915751	ComplEx
0	0.810781	0.88844	0.915879	ComplEx
9	0.570957	0.743874	0.746974	RotatE
8	0.559956	0.763146	0.771708	RotatE
7	0.577558	0.776623	0.789123	RotatE
4	0.562156	0.768563	0.792824	RotatE
3	0.563256	0.741579	0.767959	RotatE
6	0.574257	0.751963	0.777725	RotatE
2	0.561056	0.762623	0.772213	RotatE
5	0.578658	0.771792	0.796809	RotatE
1	0.557756	0.740207	0.760385	RotatE
0	0.579758	0.771826	0.788277	RotatE
9	0.69747	0.803224	0.799204	QuatE
8	0.694169	0.796316	0.805087	QuatE
4	0.722772	0.814746	0.824688	QuatE
7	0.724972	0.824636	0.831889	QuatE
3	0.69527	0.779987	0.793916	QuatE
6	0.70077	0.797308	0.805273	QuatE
2	0.69527	0.798194	0.792643	QuatE
5	0.713971	0.799424	0.812912	QuatE
1	0.69747	0.784683	0.775329	QuatE
0	0.740374	0.835533	0.844803	QuatE

## Sheet: Figure3e
seed	Non-teleport distance	Teleport-guided distance	Drug pair		seed	Non-teleport distance	Teleport-guided distance			seed	Non-teleport distance	Teleport-guided distance	Drug pair
0	-2.98183	-3.12878	Amlodipine-Furosemide		0	-2.27646	-4.27985	Amlodipine-Labetalol		0	-1.45392	-2.05963	Furosemide-Labetalol
1	-2.36294	-3.19392	Amlodipine-Furosemide		1	-2.04719	-3.93456	Amlodipine-Labetalol		1	-1.67992	-1.87242	Furosemide-Labetalol
2	-2.8704	-3.03026	Amlodipine-Furosemide		2	-2.00054	-4.83421	Amlodipine-Labetalol		2	-1.24087	-2.18389	Furosemide-Labetalol
3	-2.8726	-2.84554	Amlodipine-Furosemide		3	-1.98694	-4.17226	Amlodipine-Labetalol		3	-1.33872	-1.98879	Furosemide-Labetalol
4	-2.34278	-2.67222	Amlodipine-Furosemide		4	-1.95966	-4.09205	Amlodipine-Labetalol		4	-1.28107	-1.64405	Furosemide-Labetalol
5	-2.48375	-3.14221	Amlodipine-Furosemide		5	-1.6038	-4.23428	Amlodipine-Labetalol		5	-0.831433	-2.12772	Furosemide-Labetalol
6	-2.47612	-3.0263	Amlodipine-Furosemide		6	-2.08393	-4.19051	Amlodipine-Labetalol		6	-1.28268	-2.09355	Furosemide-Labetalol
7	-2.79023	-2.70733	Amlodipine-Furosemide		7	-1.81967	-3.96377	Amlodipine-Labetalol		7	-0.818592	-1.83995	Furosemide-Labetalol
8	-2.44454	-2.64021	Amlodipine-Furosemide		8	-1.78989	-4.45661	Amlodipine-Labetalol		8	-0.935661	-1.65175	Furosemide-Labetalol
9	-3.03277	-3.00323	Amlodipine-Furosemide		9	-1.88276	-4.1238	Amlodipine-Labetalol		9	-1.23776	-2.01314	Furosemide-Labetalol

## Sheet: Figure3f
seed	Non-teleport distance	Teleport-guided distance	Drug pair
0	-2.3471	-5.5813	Enalapril-Valsartan
1	-2.23203	-5.70734	Enalapril-Valsartan
2	-1.98943	-5.18013	Enalapril-Valsartan
3	-1.97637	-5.6197	Enalapril-Valsartan
4	-2.55791	-5.56275	Enalapril-Valsartan
5	-1.81381	-5.84636	Enalapril-Valsartan
6	-1.96463	-5.75644	Enalapril-Valsartan
7	-2.24627	-5.41615	Enalapril-Valsartan
8	-1.88817	-5.68239	Enalapril-Valsartan
9	-2.27886	-5.30708	Enalapril-Valsartan

## Sheet: Figure3g
Drug pair	Teleport-guided distance	Non-teleport distance	Disease		Drug pair	Teleport-guided distance	Non-teleport distance	Disease		Drug pair	Teleport-guided distance	Non-teleport distance	Disease		Drug pair	Teleport-guided distance	Non-teleport distance	Disease
Etanercept-Anakinra	-5.39633	-1.73552	Rheumatoid Arthritis		omalizumab-cyclosporine	-2.15914	-0.906517	Asthma		valsartan-ramipril	-6.13502	-2.46067	Hypertension		Glycine-flunisolide	-0.725524	-0.293102	Allergic Rhinitis
Etanercept-Adalimumab	-6.07334	-6.72715	Rheumatoid Arthritis		omalizumab-Vitamin E	-2.2071	-0.787882	Asthma		valsartan-betaxolol	-2.89431	-2.12521	Hypertension		Glycine-caffeine	-2.25808	0.887277	Allergic Rhinitis
Etanercept-Infliximab	-5.39014	-2.03538	Rheumatoid Arthritis		omalizumab-flunisolide	-4.62573	-1.18821	Asthma		valsartan-reserpine	-2.55	-1.78672	Hypertension		Glycine-clemastine	-1.35162	-0.620398	Allergic Rhinitis
Etanercept-Rituximab	-4.03606	-6.42952	Rheumatoid Arthritis		omalizumab-Theophylline	-5.15662	-0.434084	Asthma		valsartan-torasemide	-2.50153	-1.92484	Hypertension		Glycine-paracetamol	-1.88307	-0.404678	Allergic Rhinitis
Etanercept-cyclosporine	-4.29875	0.4631	Rheumatoid Arthritis		omalizumab-ipratropium	-4.25389	-0.0419116	Asthma		valsartan-guanadrel	-1.69389	-1.81491	Hypertension		Glycine-Codeine	-1.56283	-0.439897	Allergic Rhinitis
Etanercept-Vitamin E	-1.9592	-0.187677	Rheumatoid Arthritis		omalizumab-norepinephrine	-2.523	-0.329017	Asthma		valsartan-methyclothiazide	-2.50385	-1.01514	Hypertension		Glycine-ipratropium	-0.602151	-0.364809	Allergic Rhinitis
Etanercept-indomethacin	-1.21263	0.0285532	Rheumatoid Arthritis		omalizumab-beclomethasone-dipropionate	-4.59019	-1.17913	Asthma		valsartan-metoprolol	-3.35539	-2.12231	Hypertension		Glycine-cetirizine	-1.24222	-0.621713	Allergic Rhinitis
Etanercept-betamethasone	-1.80191	-0.408453	Rheumatoid Arthritis		omalizumab-Nitric Oxide	-4.91831	-1.14608	Asthma		valsartan-isradipine	-3.6567	-1.19796	Hypertension		Glycine-doxylamine	-1.10274	-0.429442	Allergic Rhinitis
Etanercept-nabumetone	-1.85599	-0.579422	Rheumatoid Arthritis		omalizumab-betamethasone	-3.23715	-1.09844	Asthma		valsartan-olmesartan	-5.67723	-5.83134	Hypertension		Glycine-phenylephrine	-1.1065	-0.491964	Allergic Rhinitis
Etanercept-tenoxicam	-1.78057	-0.562859	Rheumatoid Arthritis		omalizumab-montelukast	-6.13425	-2.07404	Asthma		valsartan-chlorthalidone	-2.44498	-0.813319	Hypertension		Glycine-beclomethasone-dipropionate	-0.702087	-0.296361	Allergic Rhinitis
Etanercept-celecoxib	-1.64851	0.187197	Rheumatoid Arthritis		omalizumab-zafirlukast	-6.12863	-2.60132	Asthma		valsartan-Nitroprusside	-2.78559	-2.32064	Hypertension		Glycine-Phenylpropanolamine	-1.16409	-0.380117	Allergic Rhinitis
Etanercept-tolmetin	-1.70534	-0.586284	Rheumatoid Arthritis		omalizumab-fluticasone propionate	-2.56671	-0.943482	Asthma		valsartan-atenolol-(+/-)	-3.30958	-2.17816	Hypertension		Glycine-Dexbrompheniramine	-1.24516	-0.631842	Allergic Rhinitis
Etanercept-piroxicam	-1.80679	-0.618683	Rheumatoid Arthritis		omalizumab-triamcinolone	-3.34701	-1.01124	Asthma		valsartan-diltiazem	-3.06037	-1.51504	Hypertension		Glycine-promazine	-1.59516	-0.258312	Allergic Rhinitis
Etanercept-methotrexate	-4.28114	-0.636748	Rheumatoid Arthritis		omalizumab-prednisone	-2.50899	-1.25099	Asthma		valsartan-minoxidil	-2.5522	-2.11376	Hypertension		Glycine-triprolidine	-1.19034	-0.630737	Allergic Rhinitis
Etanercept-fenoprofen	-1.75753	-0.291819	Rheumatoid Arthritis		omalizumab-dyphylline	-5.03372	-0.688013	Asthma		valsartan-timolol	-2.84473	-2.13118	Hypertension		Glycine-cyproheptadine	-1.26013	-0.287576	Allergic Rhinitis
Etanercept-enalapril	-1.33144	-1.1309	Rheumatoid Arthritis		omalizumab-epinephrine	-2.96587	-0.502891	Asthma		valsartan-amlodipine	-5.1343	-1.08521	Hypertension		Glycine-betamethasone	-0.929937	-0.222029	Allergic Rhinitis
Etanercept-diclofenac	-1.58757	0.0712461	Rheumatoid Arthritis		omalizumab-nedocromil	-5.05278	-2.00731	Asthma		valsartan-triamterene	-2.93213	-1.74998	Hypertension		Glycine-loratadine	-1.42693	-0.295664	Allergic Rhinitis
Etanercept-sulindac	-1.72584	-0.190646	Rheumatoid Arthritis		omalizumab-hydrocortisone	-2.91594	-0.980082	Asthma		valsartan-nisoldipine	-3.65056	-1.44611	Hypertension		Glycine-Methylscopolamine bromide	-0.997328	-0.596654	Allergic Rhinitis
Etanercept-chloroquine	-2.72941	-1.25986	Rheumatoid Arthritis		omalizumab-zileuton	-2.84207	-1.49659	Asthma		valsartan-spironolactone	-2.62863	-0.458202	Hypertension		Glycine-montelukast	-0.728947	0.567532	Allergic Rhinitis
Etanercept-triamcinolone	-1.86551	-0.802794	Rheumatoid Arthritis		omalizumab-mometasone	-4.21079	-0.876793	Asthma		valsartan-bendroflumethiazide	-2.42087	-1.11415	Hypertension		Glycine-dextromethorphan	-2.09194	-0.433511	Allergic Rhinitis
Etanercept-prednisone	-1.79558	-0.695927	Rheumatoid Arthritis		omalizumab-tripelennamine	-3.19504	-0.63806	Asthma		valsartan-prazosin	-2.49252	-1.3327	Hypertension		Glycine-hydroxyzine	-1.40682	-0.641463	Allergic Rhinitis
Etanercept-flurbiprofen-(+/-)	-1.70605	-0.587624	Rheumatoid Arthritis		omalizumab-metaproterenol	-4.8196	-1.17478	Asthma		valsartan-fosinopril	-5.5143	-2.6027	Hypertension		Glycine-fluticasone propionate	-1.37445	-0.0958565	Allergic Rhinitis
Etanercept-hydrocortisone	-1.80182	-0.220696	Rheumatoid Arthritis		omalizumab-Pseudoephedrine	-3.78522	-0.472162	Asthma		valsartan-trandolapril	-5.50162	-2.55527	Hypertension		Glycine-triamcinolone	-1.05641	0.0111034	Allergic Rhinitis
Etanercept-etodolac	-1.78683	-0.424151	Rheumatoid Arthritis		omalizumab-prednisolone	-2.70804	-0.794082	Asthma		valsartan-carteolol	-2.86356	-2.12456	Hypertension		Glycine-prednisone	-0.85527	-0.186556	Allergic Rhinitis
Etanercept-mefenamic-acid	-1.37357	0.00283859	Rheumatoid Arthritis		omalizumab-terbutaline	-4.57785	-0.801988	Asthma		valsartan-metolazone	-2.53028	-1.59865	Hypertension		Glycine-Astemizole	-1.44812	-0.0260544	Allergic Rhinitis
Etanercept-naproxen	-1.20927	-0.538193	Rheumatoid Arthritis		omalizumab-pemirolast	-3.11793	-0.580566	Asthma		valsartan-lercanidipine	-4.79619	-1.61932	Hypertension		Glycine-azatadine	-1.21288	-0.637596	Allergic Rhinitis
Etanercept-sulfasalazine	-1.266	-0.455268	Rheumatoid Arthritis		omalizumab-salmeterol	-4.63766	-0.681832	Asthma		valsartan-benazepril	-5.57717	-2.56433	Hypertension		Glycine-hydrocortisone	-1.22059	-0.106102	Allergic Rhinitis
Etanercept-meloxicam	-1.82479	-0.626121	Rheumatoid Arthritis		omalizumab-methylprednisolone	-2.41773	-1.11663	Asthma		valsartan-propranolol	-3.2034	-1.7796	Hypertension		Glycine-scopolamine	-1.37664	-0.708152	Allergic Rhinitis
Etanercept-prednisolone	-1.89966	-0.607629	Rheumatoid Arthritis		omalizumab-azelastine	-3.77798	-0.613906	Asthma		valsartan-clonidine	-2.06268	-1.49539	Hypertension		Glycine-carbinoxamine	-1.21142	-0.621439	Allergic Rhinitis
Etanercept-diflunisal	-1.56666	-0.544132	Rheumatoid Arthritis		omalizumab-formoterol	-5.10253	-0.773066	Asthma		valsartan-enalapril	-5.49821	-2.50181	Hypertension		Glycine-mometasone	-0.569402	-0.158911	Allergic Rhinitis
Etanercept-Salicylic acid	-1.4568	-0.400771	Rheumatoid Arthritis		omalizumab-albuterol	-4.94369	-0.73333	Asthma		valsartan-doxazosin	-2.55198	-1.36181	Hypertension		Glycine-olopatadine	-1.51212	-0.155075	Allergic Rhinitis
Etanercept-meclofenamic-acid	-1.43411	-0.236794	Rheumatoid Arthritis		omalizumab-cromoglicic-acid	-4.07855	-1.18849	Asthma		valsartan-amiloride	-2.15615	-1.16632	Hypertension		Glycine-tripelennamine	-1.3425	-0.65904	Allergic Rhinitis
Etanercept-aspirin	-1.3853	0.30106	Rheumatoid Arthritis		omalizumab-amlexanox	-5.04446	-1.19092	Asthma		valsartan-labetalol	-3.17064	-1.64105	Hypertension		Glycine-brompheniramine	-1.03772	-0.249942	Allergic Rhinitis
Etanercept-methylprednisolone	-1.85264	-0.477441	Rheumatoid Arthritis		omalizumab-isoprenaline	-3.73415	-1.4393	Asthma		valsartan-bisoprolol	-4.43088	-2.09955	Hypertension		Glycine-Pseudoephedrine	-1.33892	0.132949	Allergic Rhinitis
Etanercept-oxaprozin	-1.79567	-0.541814	Rheumatoid Arthritis		omalizumab-chlorphenamine	-3.1736	-0.288515	Asthma		valsartan-nicardipine	-3.61751	-1.30824	Hypertension		Glycine-prednisolone	-1.4992	0.0439663	Allergic Rhinitis
Etanercept-azathioprine	-4.87128	-0.438221	Rheumatoid Arthritis		omalizumab-cilostazol	-2.90356	-1.06826	Asthma		valsartan-Guanabenz	-2.38826	-2.1154	Hypertension		Glycine-pemirolast	-1.27862	-0.633936	Allergic Rhinitis
Etanercept-auranofin	-1.58425	-0.516425	Rheumatoid Arthritis		omalizumab-budesonide	-4.56045	-1.11527	Asthma		valsartan-mecamylamine	-2.06415	-0.909637	Hypertension		Glycine-Methdilazine	-1.23947	-0.648489	Allergic Rhinitis
Etanercept-ketoprofen	-1.78185	-0.811319	Rheumatoid Arthritis		omalizumab-Aminophylline	-5.6149	-0.731753	Asthma		valsartan-verapamil	-4.50209	-0.936547	Hypertension		Glycine-Salicylic acid	-1.41279	0.428857	Allergic Rhinitis
Etanercept-Thalidomide	-4.67399	-1.15064	Rheumatoid Arthritis		omalizumab-dexamethasone	-2.86209	-0.725483	Asthma		valsartan-losartan	-5.70352	-5.893	Hypertension		Glycine-fexofenadine	-1.17119	-0.610012	Allergic Rhinitis
Etanercept-ibuprofen	-1.19737	-0.547823	Rheumatoid Arthritis		omalizumab-desonide	-2.76662	-1.20051	Asthma		valsartan-moexipril	-5.27808	-2.47678	Hypertension		Glycine-Hydrocodone	-1.61136	-0.510738	Allergic Rhinitis
Etanercept-leflunomide	-5.25126	-0.961525	Rheumatoid Arthritis		omalizumab-Arformoterol	-3.23527	-1.19867	Asthma		valsartan-furosemide	-2.49537	-2.08834	Hypertension		Glycine-methylprednisolone	-0.647224	-0.259446	Allergic Rhinitis
Etanercept-captopril	-1.4894	-1.42313	Rheumatoid Arthritis		omalizumab-Pirbuterol	-4.6598	-0.900878	Asthma		valsartan-eplerenone	-3.00366	-1.95027	Hypertension		Glycine-desloratadine	-1.19204	-0.666645	Allergic Rhinitis
Etanercept-dexamethasone	-1.79032	-0.0435357	Rheumatoid Arthritis		omalizumab-ephedrine	-3.0511	-0.379585	Asthma		valsartan-lisinopril	-5.88746	-2.51387	Hypertension		Glycine-azelastine	-1.12713	-0.604491	Allergic Rhinitis
Etanercept-Abatacept	-5.66131	-1.91353	Rheumatoid Arthritis		omalizumab-cortisone-acetate	-2.88214	-1.13339	Asthma		valsartan-hydroflumethiazide	-2.42107	-0.860907	Hypertension		Glycine-cromoglicic-acid	-0.941303	-0.738698	Allergic Rhinitis
Etanercept-Lithium	-2.10733	-0.56455	Rheumatoid Arthritis		omalizumab-tiotropium	-4.87954	-0.0671027	Asthma		valsartan-perindopril	-5.9929	-1.88183	Hypertension		Glycine-levocabastine	-0.977309	-0.418859	Allergic Rhinitis
Etanercept-cortisone-acetate	-2.21445	-0.451034	Rheumatoid Arthritis		omalizumab-ciclesonide	-4.46859	-1.07552	Asthma		valsartan-candesartan-cilextil	-4.38695	-5.13505	Hypertension		Glycine-chlorphenamine	-1.3345	-0.845509	Allergic Rhinitis
Etanercept-Magnesium salicylate	-2.21679	-0.592717	Rheumatoid Arthritis		omalizumab-pranlukast	-5.98163	-2.02851	Asthma		valsartan-indapamide	-4.14578	-1.37892	Hypertension		Glycine-diphenylpyraline	-1.35184	-0.734703	Allergic Rhinitis
Etanercept-sasapyrine	-1.60034	-0.579714	Rheumatoid Arthritis		omalizumab-roflumilast	-6.13493	-1.12337	Asthma		valsartan-eprosartan	-5.73718	-5.82982	Hypertension		Glycine-cyclizine	-1.42881	-0.747157	Allergic Rhinitis
Etanercept-tiaprofenic-acid	-1.7981	-0.576034	Rheumatoid Arthritis		omalizumab-ibudilast	-5.71974	-1.20039	Asthma		valsartan-chlorothiazide	-2.51156	-1.01877	Hypertension		Glycine-budesonide	-0.703561	-0.247752	Allergic Rhinitis
Etanercept-Hydroxychloroquine	-2.85727	-1.29976	Rheumatoid Arthritis		omalizumab-apremilast	-3.55298	-1.4287	Asthma		valsartan-quinapril	-5.46635	-2.56303	Hypertension		Glycine-dexamethasone	-1.32411	-0.224807	Allergic Rhinitis
Etanercept-Canakinumab	-5.48095	-1.58135	Rheumatoid Arthritis		omalizumab-tranilast	-3.17369	-0.738896	Asthma		valsartan-pindolol	-3.05233	-1.92626	Hypertension		Glycine-epoprostenol	-3.82382	0.796435	Allergic Rhinitis
Etanercept-Tocilizumab	-5.20792	-1.22356	Rheumatoid Arthritis		omalizumab-fluticasone furoate	-5.11157	-1.06735	Asthma		valsartan-telmisartan	-5.65711	-4.24805	Hypertension		Glycine-Trimeprazine	-1.2273	-0.626378	Allergic Rhinitis
Etanercept-temsirolimus	-2.64638	-0.175399	Rheumatoid Arthritis		omalizumab-vilanterol	-5.35529	-1.23492	Asthma		valsartan-methyldopa	-2.28534	-1.60439	Hypertension		Glycine-desonide	-0.886943	0.0367556	Allergic Rhinitis
Etanercept-golimumab	-5.35638	-1.92106	Rheumatoid Arthritis		omalizumab-DB00729	-2.89413	-0.757996	Asthma		valsartan-isotretinoin	-1.69236	-1.17284	Hypertension		Glycine-ephedrine	-0.976889	-0.608336	Allergic Rhinitis
Etanercept-capsaicin	-1.12565	-0.336047	Rheumatoid Arthritis		omalizumab-atropine	-2.14477	0.0182353	Asthma		valsartan-hydrochlorothiazide	-4.06256	-0.859484	Hypertension		Glycine-cortisone-acetate	-1.20454	-0.267872	Allergic Rhinitis
Etanercept-teriflunomide	-5.27085	-0.687912	Rheumatoid Arthritis		omalizumab-bambuterol	-4.73615	-1.00163	Asthma		valsartan-guanfacine	-2.52537	-1.95366	Hypertension		Glycine-ciclesonide	-0.806913	-0.0116619	Allergic Rhinitis
Etanercept-tofacitinib	-5.28075	-1.48294	Rheumatoid Arthritis		omalizumab-benralizumab	-6.02612	-3.14639	Asthma		valsartan-trichlormethiazide	-2.47623	-0.876197	Hypertension		Glycine-pranlukast	-0.839309	0.830746	Allergic Rhinitis
Etanercept-Certolizumab pegol	-5.42425	-2.0943	Rheumatoid Arthritis		omalizumab-chloropyramine	-3.19571	-0.641335	Asthma		valsartan-felodipine	-4.4298	-1.09969	Hypertension		Glycine-phenindamine	-1.21164	-0.627513	Allergic Rhinitis
Etanercept-secukinumab	-5.50024	-1.73686	Rheumatoid Arthritis		omalizumab-DB00587	-5.69874	-2.69078	Asthma		valsartan-irbesartan	-5.39105	-3.81603	Hypertension		Glycine-pheniramine	-1.34546	-0.442846	Allergic Rhinitis
Etanercept-loxoprofen	-2.18986	-0.536778	Rheumatoid Arthritis		omalizumab-clenbuterol	-4.64116	-1.19332	Asthma		valsartan-atorvastatin	-5.0546	-1.76594	Hypertension		Glycine-clofedanol	-1.51348	-0.622838	Allergic Rhinitis
Etanercept-Dexibuprofen	-1.89356	-0.75792	Rheumatoid Arthritis		omalizumab-doxofylline	-5.80498	-0.898816	Asthma		valsartan-nifedipine	-3.30605	-0.972768	Hypertension		Glycine-levocetirizine	-1.20179	-0.628336	Allergic Rhinitis
Etanercept-enalaprilat	-1.88645	-1.39238	Rheumatoid Arthritis		omalizumab-DB00824	-4.44032	-0.868188	Asthma		valsartan-carvedilol	-3.28699	-1.56678	Hypertension		Glycine-mepyramine	-1.32117	-0.659979	Allergic Rhinitis
Etanercept-choline salicylate	-1.44076	-0.314567	Rheumatoid Arthritis		omalizumab-DB01288	-3.60912	-0.76509	Asthma		valsartan-terazosin	-2.56063	-1.31192	Hypertension		Glycine-tranilast	-1.72503	-0.378086	Allergic Rhinitis
Etanercept-aurothioglucose	-1.72574	-0.214702	Rheumatoid Arthritis		omalizumab-hexoprenaline	-4.84743	-1.25568	Asthma		valsartan-guanethidine	-2.16498	-1.82659	Hypertension		Glycine-antazoline	-1.13615	-0.638474	Allergic Rhinitis
Etanercept-etoricoxib	-1.83297	-0.834851	Rheumatoid Arthritis		omalizumab-DB01303	-4.90006	-0.745726	Asthma		valsartan-acebutolol	-3.21532	-2.10131	Hypertension		Glycine-fluticasone furoate	-0.730548	-0.186453	Allergic Rhinitis
Etanercept-fostamatinib	-0.430077	-0.0475005	Rheumatoid Arthritis		omalizumab-procaterol	-4.87903	-1.2289	Asthma		valsartan-captopril	-5.31471	-1.89307	Hypertension		Glycine-chlorcyclizine	-1.21363	-0.667325	Allergic Rhinitis
Etanercept-glucosamine	-2.49579	-1.87637	Rheumatoid Arthritis		omalizumab-seratrodast	-6.03169	-1.22089	Asthma		valsartan-nadolol	-3.21714	-1.95834	Hypertension		Glycine-acrivastine	-1.21349	-0.614201	Allergic Rhinitis
Etanercept-ocrelizumab	-5.66671	-3.87204	Rheumatoid Arthritis		omalizumab-Theobromine	-4.17449	-1.11055	Asthma		valsartan-paclitaxel	-0.842607	-0.821894	Hypertension		Glycine-Dexchlorpheniramine maleate	-1.20813	-0.625886	Allergic Rhinitis
Etanercept-DB00533	-1.81922	-1.1278	Rheumatoid Arthritis		omalizumab-troleandomycin	-1.78019	-0.878083	Asthma		valsartan-hydralazine	-2.58208	-1.13228	Hypertension		Glycine-bilastine	-1.21027	-0.612648	Allergic Rhinitis
Etanercept-DB00580	-1.32928	-0.0781051	Rheumatoid Arthritis		omalizumab-acefylline	-4.14631	-1.23956	Asthma		valsartan-polythiazide	-2.49992	-1.61866	Hypertension		Glycine-chloropyramine	-1.33137	-0.681644	Allergic Rhinitis
Etanercept-niflumic-acid	-1.19377	0.0372307	Rheumatoid Arthritis		omalizumab-clorprenaline	-3.3287	-0.944036	Asthma		valsartan-cilazapril	-5.54946	-2.51228	Hypertension		Glycine-Mequitazine	-1.18923	-0.656106	Allergic Rhinitis
Etanercept-menadione	-2.25263	-0.310827	Rheumatoid Arthritis		omalizumab-coumarin	-1.35473	-0.0113622	Asthma		valsartan-Spirapril	-5.50944	-2.54096	Hypertension		Glycine-propylhexedrine	-1.66776	-1.02706	Allergic Rhinitis
Etanercept-L-Cystine	-2.07637	-0.654753	Rheumatoid Arthritis		omalizumab-ephedrine-(racemic)	-2.91478	-0.641292	Asthma		valsartan-Tasosartan	-5.50583	-5.11613	Hypertension		Glycine-Terfenadine	-1.11614	-0.0769964	Allergic Rhinitis
Etanercept-L-Histidine	-1.01964	-0.12673	Rheumatoid Arthritis		omalizumab-etofylline	-4.06852	-1.25388	Asthma		valsartan-penbutolol	-3.11122	-1.88298	Hypertension		flunisolide-caffeine	-3.21436	-0.448245	Allergic Rhinitis
Etanercept-baricitinib	-5.33087	-1.47645	Rheumatoid Arthritis		omalizumab-hydrocortisone-phosphate	-3.02917	-1.37838	Asthma		valsartan-oxprenolol	-3.25087	-1.90166	Hypertension		flunisolide-clemastine	-3.58647	-0.777308	Allergic Rhinitis
Etanercept-sarilumab	-5.71038	-4.95599	Rheumatoid Arthritis		omalizumab-isoetharine	-3.26965	-0.861395	Asthma		valsartan-pargyline	-2.35924	-1.38363	Hypertension		flunisolide-paracetamol	-1.85349	-0.797053	Allergic Rhinitis
Etanercept-aceclofenac	-1.69905	-0.590918	Rheumatoid Arthritis		omalizumab-methylprednisolone-aceponate	-2.91952	-1.14617	Asthma		valsartan-celiprolol	-3.18528	-1.71559	Hypertension		flunisolide-Codeine	-2.47183	-1.11803	Allergic Rhinitis
Etanercept-alclofenac	-1.83087	-0.591999	Rheumatoid Arthritis		omalizumab-prednisolone-sodium-phosphate	-2.86891	-1.12819	Asthma		valsartan-nebivolol	-4.46575	-2.15549	Hypertension		flunisolide-ipratropium	-5.16467	-0.266731	Allergic Rhinitis
Etanercept-amtolmetin-guacil	-2.21446	-0.573759	Rheumatoid Arthritis		omalizumab-ramatroban	-3.02803	-1.20338	Asthma		valsartan-cleviprex	-3.63488	-1.65012	Hypertension		flunisolide-cetirizine	-3.62449	-0.72966	Allergic Rhinitis
Etanercept-cortisone	-2.19727	-0.441063	Rheumatoid Arthritis		omalizumab-tianeptine	-2.00795	-0.493833	Asthma		valsartan-bupranolol	-3.24014	-1.93785	Hypertension		flunisolide-doxylamine	-3.75009	-1.52047	Allergic Rhinitis
Etanercept-cyclosporin-a	-2.23037	-0.604198	Rheumatoid Arthritis		omalizumab-tulobuterol	-4.84621	-1.21739	Asthma		valsartan-Azilsartan medoxomil	-5.44892	-5.10697	Hypertension		flunisolide-phenylephrine	-3.98276	-0.446512	Allergic Rhinitis
Etanercept-dexamethasone-sodium-phosphate	-2.21472	-0.475556	Rheumatoid Arthritis		cyclosporine-Vitamin E	-2.19706	-0.545753	Asthma		valsartan-aliskiren-hemifumarate	-5.63384	-2.94906	Hypertension		flunisolide-beclomethasone-dipropionate	-5.63343	-4.89729	Allergic Rhinitis
Etanercept-droxicam	-1.70391	-0.610918	Rheumatoid Arthritis		cyclosporine-flunisolide	-1.87762	-0.812698	Asthma		valsartan-Aranidipine	-3.08286	-1.42883	Hypertension		flunisolide-Phenylpropanolamine	-5.03144	-0.652797	Allergic Rhinitis
Etanercept-felbinac	-1.77505	-1.3823	Rheumatoid Arthritis		cyclosporine-Theophylline	-1.91344	-0.535632	Asthma		valsartan-azelnidipine	-3.41441	-1.61411	Hypertension		flunisolide-Dexbrompheniramine	-3.65106	-0.752979	Allergic Rhinitis
Etanercept-flurbiprofen-(S)-(+)	-2.2291	-0.531991	Rheumatoid Arthritis		cyclosporine-ipratropium	-1.38795	-0.0382922	Asthma		valsartan-Efonidipine	-3.08819	-1.70975	Hypertension		flunisolide-promazine	-2.25918	-0.25089	Allergic Rhinitis
Etanercept-iguratimod	-2.38657	-0.822887	Rheumatoid Arthritis		cyclosporine-norepinephrine	-1.27804	-0.0532506	Asthma		valsartan-fimasartan	-5.68763	-5.84	Hypertension		flunisolide-triprolidine	-3.60669	-0.756963	Allergic Rhinitis
Etanercept-methylprednisolone-aceponate	-2.21051	-0.469979	Rheumatoid Arthritis		cyclosporine-beclomethasone-dipropionate	-1.85539	-0.846145	Asthma		valsartan-enalaprilat	-4.88147	-2.3915	Hypertension		flunisolide-cyproheptadine	-3.39578	-0.261723	Allergic Rhinitis
Etanercept-mofezolac	-2.10085	-0.697954	Rheumatoid Arthritis		cyclosporine-Nitric Oxide	-2.37447	-1.52496	Asthma		ramipril-betaxolol	-2.65308	-1.46347	Hypertension		flunisolide-betamethasone	-4.67323	-4.92283	Allergic Rhinitis
Etanercept-nonivamide	-1.84305	-0.52186	Rheumatoid Arthritis		cyclosporine-betamethasone	-1.85796	-0.781194	Asthma		ramipril-reserpine	-2.37802	-1.67202	Hypertension		flunisolide-loratadine	-3.53809	-0.871342	Allergic Rhinitis
Etanercept-prednisolone-sodium-phosphate	-2.17262	-0.436511	Rheumatoid Arthritis		cyclosporine-montelukast	-1.99067	-1.32414	Asthma		ramipril-torasemide	-2.37523	-1.92023	Hypertension		flunisolide-Methylscopolamine bromide	-2.86062	-0.528302	Allergic Rhinitis
Etanercept-tepoxalin	-2.52297	-0.904691	Rheumatoid Arthritis		cyclosporine-zafirlukast	-1.88118	-1.36663	Asthma		ramipril-guanadrel	-1.59402	-2.14154	Hypertension		flunisolide-montelukast	-4.75846	-0.960629	Allergic Rhinitis
Anakinra-Adalimumab	-5.49827	-1.62923	Rheumatoid Arthritis		cyclosporine-fluticasone propionate	-2.28638	-1.11228	Asthma		ramipril-methyclothiazide	-2.39975	-1.271	Hypertension		flunisolide-dextromethorphan	-1.94462	-0.20073	Allergic Rhinitis
Anakinra-Infliximab	-5.69667	-2.54804	Rheumatoid Arthritis		cyclosporine-triamcinolone	-1.94535	-0.494394	Asthma		ramipril-metoprolol	-3.11327	-1.50844	Hypertension		flunisolide-hydroxyzine	-2.23385	-0.796792	Allergic Rhinitis
Anakinra-Rituximab	-3.60932	-1.4695	Rheumatoid Arthritis		cyclosporine-prednisone	-1.91861	-0.999831	Asthma		ramipril-isradipine	-3.58429	-1.11869	Hypertension		flunisolide-fluticasone propionate	-3.29846	-3.9419	Allergic Rhinitis
Anakinra-cyclosporine	-4.34692	-0.643188	Rheumatoid Arthritis		cyclosporine-dyphylline	-1.71186	-0.793847	Asthma		ramipril-olmesartan	-5.1743	-2.37384	Hypertension		flunisolide-triamcinolone	-4.83758	-4.35136	Allergic Rhinitis
Anakinra-Vitamin E	-2.12919	-1.47882	Rheumatoid Arthritis		cyclosporine-epinephrine	-1.63223	0.0454045	Asthma		ramipril-chlorthalidone	-2.34962	-0.74512	Hypertension		flunisolide-prednisone	-3.62612	-3.67006	Allergic Rhinitis
Anakinra-indomethacin	-1.28056	-0.851587	Rheumatoid Arthritis		cyclosporine-nedocromil	-1.91155	-2.28246	Asthma		ramipril-Nitroprusside	-2.59807	-1.32309	Hypertension		flunisolide-Astemizole	-3.55687	-0.92777	Allergic Rhinitis
Anakinra-betamethasone	-1.86393	-1.53067	Rheumatoid Arthritis		cyclosporine-hydrocortisone	-2.01726	-0.996552	Asthma		ramipril-atenolol-(+/-)	-3.06084	-1.61317	Hypertension		flunisolide-azatadine	-3.58586	-0.747309	Allergic Rhinitis
Anakinra-nabumetone	-2.06971	-1.14309	Rheumatoid Arthritis		cyclosporine-zileuton	-2.68619	-1.0303	Asthma		ramipril-diltiazem	-3.24142	-1.04763	Hypertension		flunisolide-hydrocortisone	-4.24721	-3.51628	Allergic Rhinitis
Anakinra-tenoxicam	-1.97436	-1.15551	Rheumatoid Arthritis		cyclosporine-mometasone	-1.75182	-1.01717	Asthma		ramipril-minoxidil	-2.33967	-1.9487	Hypertension		flunisolide-scopolamine	-1.8619	-0.407974	Allergic Rhinitis
Anakinra-celecoxib	-1.64248	-1.00969	Rheumatoid Arthritis		cyclosporine-tripelennamine	-1.12336	-0.517423	Asthma		ramipril-timolol	-2.6116	-1.52506	Hypertension		flunisolide-carbinoxamine	-3.61305	-0.773396	Allergic Rhinitis
Anakinra-tolmetin	-1.89649	-1.20207	Rheumatoid Arthritis		cyclosporine-metaproterenol	-1.89368	-0.641265	Asthma		ramipril-amlodipine	-4.93495	-1.10962	Hypertension		flunisolide-mometasone	-5.82409	-4.49615	Allergic Rhinitis
Anakinra-piroxicam	-1.96849	-1.23959	Rheumatoid Arthritis		cyclosporine-Pseudoephedrine	-1.98177	0.171538	Asthma		ramipril-triamterene	-2.8371	-1.58751	Hypertension		flunisolide-olopatadine	-4.92111	-0.947043	Allergic Rhinitis
Anakinra-methotrexate	-4.48661	-1.63944	Rheumatoid Arthritis		cyclosporine-prednisolone	-2.0768	-0.622879	Asthma		ramipril-nisoldipine	-3.58128	-1.34305	Hypertension		flunisolide-tripelennamine	-3.59502	-0.756971	Allergic Rhinitis
Anakinra-fenoprofen	-1.95716	-1.04941	Rheumatoid Arthritis		cyclosporine-terbutaline	-1.66993	-0.339083	Asthma		ramipril-spironolactone	-2.38636	-0.484617	Hypertension		flunisolide-brompheniramine	-3.44944	-0.226391	Allergic Rhinitis
Anakinra-enalapril	-1.45807	-1.58963	Rheumatoid Arthritis		cyclosporine-pemirolast	-1.2401	-0.523571	Asthma		ramipril-bendroflumethiazide	-2.34303	-1.22297	Hypertension		flunisolide-Pseudoephedrine	-4.7476	-1.06352	Allergic Rhinitis
Anakinra-diclofenac	-1.67503	-0.93518	Rheumatoid Arthritis		cyclosporine-salmeterol	-1.74045	-0.274344	Asthma		ramipril-prazosin	-2.29396	-1.24862	Hypertension		flunisolide-prednisolone	-3.80442	-4.09029	Allergic Rhinitis
Anakinra-sulindac	-1.88038	-1.17655	Rheumatoid Arthritis		cyclosporine-methylprednisolone	-2.00644	-0.78772	Asthma		ramipril-fosinopril	-5.79873	-6.1586	Hypertension		flunisolide-pemirolast	-3.44948	-0.7668	Allergic Rhinitis
Anakinra-chloroquine	-2.96071	-2.41816	Rheumatoid Arthritis		cyclosporine-azelastine	-1.30889	-0.518767	Asthma		ramipril-trandolapril	-5.76916	-6.16692	Hypertension		flunisolide-Methdilazine	-3.59767	-0.794941	Allergic Rhinitis
Anakinra-triamcinolone	-1.89491	-1.337	Rheumatoid Arthritis		cyclosporine-formoterol	-1.72173	-0.34957	Asthma		ramipril-carteolol	-2.63792	-1.57943	Hypertension		flunisolide-Salicylic acid	-2.59918	-0.961389	Allergic Rhinitis
Anakinra-prednisone	-1.86924	-1.69621	Rheumatoid Arthritis		cyclosporine-albuterol	-1.74412	-0.376911	Asthma		ramipril-metolazone	-2.44118	-1.8237	Hypertension		flunisolide-fexofenadine	-3.60048	-0.780142	Allergic Rhinitis
Anakinra-flurbiprofen-(+/-)	-1.84738	-1.21107	Rheumatoid Arthritis		cyclosporine-cromoglicic-acid	-1.98778	-1.08293	Asthma		ramipril-lercanidipine	-4.6521	-1.40253	Hypertension		flunisolide-Hydrocodone	-3.03383	-1.23656	Allergic Rhinitis
Anakinra-hydrocortisone	-1.85362	-1.36795	Rheumatoid Arthritis		cyclosporine-amlexanox	-2.39674	-0.502706	Asthma		ramipril-benazepril	-5.81207	-6.20564	Hypertension		flunisolide-methylprednisolone	-3.74443	-4.86693	Allergic Rhinitis
Anakinra-etodolac	-2.00468	-1.20041	Rheumatoid Arthritis		cyclosporine-isoprenaline	-1.44121	-0.415776	Asthma		ramipril-propranolol	-2.94018	-1.54386	Hypertension		flunisolide-desloratadine	-3.54826	-0.757735	Allergic Rhinitis
Anakinra-mefenamic-acid	-1.57501	-0.758618	Rheumatoid Arthritis		cyclosporine-chlorphenamine	-0.94284	-0.133482	Asthma		ramipril-clonidine	-1.91292	-1.5131	Hypertension		flunisolide-azelastine	-4.63962	-0.804866	Allergic Rhinitis
Anakinra-naproxen	-1.39413	-1.1722	Rheumatoid Arthritis		cyclosporine-cilostazol	-2.05263	-0.933829	Asthma		ramipril-enalapril	-5.73586	-6.25862	Hypertension		flunisolide-cromoglicic-acid	-4.75453	-1.37134	Allergic Rhinitis
Anakinra-sulfasalazine	-1.32758	-1.12353	Rheumatoid Arthritis		cyclosporine-budesonide	-1.81572	-0.758799	Asthma		ramipril-doxazosin	-2.36406	-1.29265	Hypertension		flunisolide-levocabastine	-5.27794	-0.427451	Allergic Rhinitis
Anakinra-meloxicam	-2.03076	-1.23323	Rheumatoid Arthritis		cyclosporine-Aminophylline	-1.90801	-0.768285	Asthma		ramipril-amiloride	-1.98145	-1.05084	Hypertension		flunisolide-chlorphenamine	-3.31507	-0.612883	Allergic Rhinitis
Anakinra-prednisolone	-1.68793	-1.23736	Rheumatoid Arthritis		cyclosporine-dexamethasone	-2.01591	-0.849267	Asthma		ramipril-labetalol	-2.92737	-1.42833	Hypertension		flunisolide-diphenylpyraline	-3.4996	-0.753279	Allergic Rhinitis
Anakinra-diflunisal	-1.69548	-1.18707	Rheumatoid Arthritis		cyclosporine-desonide	-2.12754	-0.708819	Asthma		ramipril-bisoprolol	-4.18031	-1.52405	Hypertension		flunisolide-cyclizine	-3.49304	-1.07003	Allergic Rhinitis
Anakinra-Salicylic acid	-1.53041	-0.975488	Rheumatoid Arthritis		cyclosporine-Arformoterol	-2.28574	-0.643961	Asthma		ramipril-nicardipine	-3.51289	-0.840104	Hypertension		flunisolide-budesonide	-5.56307	-4.90418	Allergic Rhinitis
Anakinra-meclofenamic-acid	-1.60117	-1.00856	Rheumatoid Arthritis		cyclosporine-Pirbuterol	-1.76792	-0.403669	Asthma		ramipril-Guanabenz	-2.14624	-1.91039	Hypertension		flunisolide-dexamethasone	-4.17607	-3.39759	Allergic Rhinitis
Anakinra-aspirin	-1.45303	-0.910328	Rheumatoid Arthritis		cyclosporine-ephedrine	-1.18229	0.0652439	Asthma		ramipril-mecamylamine	-1.97413	-1.25225	Hypertension		flunisolide-epoprostenol	-1.77019	-0.312661	Allergic Rhinitis
Anakinra-methylprednisolone	-1.94312	-1.58059	Rheumatoid Arthritis		cyclosporine-cortisone-acetate	-2.43004	-0.768132	Asthma		ramipril-verapamil	-4.54882	-1.10053	Hypertension		flunisolide-Trimeprazine	-3.62828	-0.851935	Allergic Rhinitis
Anakinra-oxaprozin	-1.99883	-1.15421	Rheumatoid Arthritis		cyclosporine-tiotropium	-1.35139	-0.101445	Asthma		ramipril-losartan	-5.1751	-2.43754	Hypertension		flunisolide-desonide	-3.99035	-4.00831	Allergic Rhinitis
Anakinra-azathioprine	-5.2674	-1.21849	Rheumatoid Arthritis		cyclosporine-ciclesonide	-1.84848	-0.577245	Asthma		ramipril-moexipril	-5.49857	-5.53895	Hypertension		flunisolide-ephedrine	-3.56575	-0.485319	Allergic Rhinitis
Anakinra-auranofin	-1.86319	-1.8088	Rheumatoid Arthritis		cyclosporine-pranlukast	-2.20652	-0.939138	Asthma		ramipril-furosemide	-2.24475	-1.70854	Hypertension		flunisolide-cortisone-acetate	-3.66425	-4.91134	Allergic Rhinitis
Anakinra-ketoprofen	-1.93686	-1.3382	Rheumatoid Arthritis		cyclosporine-roflumilast	-2.12957	-1.0767	Asthma		ramipril-eplerenone	-2.8982	-2.05243	Hypertension		flunisolide-ciclesonide	-6.1862	-4.29478	Allergic Rhinitis
Anakinra-Thalidomide	-4.98475	-1.79817	Rheumatoid Arthritis		cyclosporine-ibudilast	-2.24611	-0.857526	Asthma		ramipril-lisinopril	-6.28417	-5.52617	Hypertension		flunisolide-pranlukast	-4.52777	-1.29157	Allergic Rhinitis
Anakinra-ibuprofen	-1.34707	-1.06474	Rheumatoid Arthritis		cyclosporine-apremilast	-4.16286	-0.512905	Asthma		ramipril-hydroflumethiazide	-2.31519	-0.837693	Hypertension		flunisolide-phenindamine	-3.59017	-0.78497	Allergic Rhinitis
Anakinra-leflunomide	-5.59941	-1.8918	Rheumatoid Arthritis		cyclosporine-tranilast	-1.73149	-1.12379	Asthma		ramipril-perindopril	-6.2578	-4.13519	Hypertension		flunisolide-pheniramine	-3.79211	-1.88998	Allergic Rhinitis
Anakinra-captopril	-1.56986	-1.27157	Rheumatoid Arthritis		cyclosporine-fluticasone furoate	-1.86223	-0.74624	Asthma		ramipril-candesartan-cilextil	-3.88199	-2.85381	Hypertension		flunisolide-clofedanol	-3.29695	-0.79626	Allergic Rhinitis
Anakinra-dexamethasone	-1.81537	-1.34571	Rheumatoid Arthritis		cyclosporine-vilanterol	-1.89376	-0.635232	Asthma		ramipril-indapamide	-4.06167	-1.20286	Hypertension		flunisolide-levocetirizine	-3.57495	-0.75429	Allergic Rhinitis
Anakinra-Abatacept	-5.73161	-2.57601	Rheumatoid Arthritis		cyclosporine-DB00729	-1.59504	-0.50173	Asthma		ramipril-eprosartan	-5.17415	-2.41838	Hypertension		flunisolide-mepyramine	-3.56964	-0.769279	Allergic Rhinitis
Anakinra-Lithium	-2.29255	-1.84478	Rheumatoid Arthritis		cyclosporine-atropine	-0.513712	0.30899	Asthma		ramipril-chlorothiazide	-2.41568	-1.24959	Hypertension		flunisolide-tranilast	-3.58088	-0.780551	Allergic Rhinitis
Anakinra-cortisone-acetate	-2.52619	-1.59825	Rheumatoid Arthritis		cyclosporine-bambuterol	-1.97147	-0.297939	Asthma		ramipril-quinapril	-5.81748	-6.20044	Hypertension		flunisolide-antazoline	-4.68693	-0.772239	Allergic Rhinitis
Anakinra-Magnesium salicylate	-2.45133	-1.18292	Rheumatoid Arthritis		cyclosporine-benralizumab	-2.54026	-0.408486	Asthma		ramipril-pindolol	-2.77191	-1.5847	Hypertension		flunisolide-fluticasone furoate	-5.95686	-5.00082	Allergic Rhinitis
Anakinra-sasapyrine	-1.73423	-1.20381	Rheumatoid Arthritis		cyclosporine-chloropyramine	-1.12818	-0.549224	Asthma		ramipril-telmisartan	-5.24901	-1.82781	Hypertension		flunisolide-chlorcyclizine	-3.62554	-0.792413	Allergic Rhinitis
Anakinra-tiaprofenic-acid	-1.99731	-1.15736	Rheumatoid Arthritis		cyclosporine-DB00587	-2.17105	-1.62565	Asthma		ramipril-methyldopa	-2.09322	-1.87845	Hypertension		flunisolide-acrivastine	-3.55652	-0.745533	Allergic Rhinitis
Anakinra-Hydroxychloroquine	-3.18128	-3.13196	Rheumatoid Arthritis		cyclosporine-clenbuterol	-1.94715	0.116579	Asthma		ramipril-isotretinoin	-1.65528	-0.707998	Hypertension		flunisolide-Dexchlorpheniramine maleate	-3.45126	-0.767403	Allergic Rhinitis
Anakinra-Canakinumab	-5.45168	-2.8998	Rheumatoid Arthritis		cyclosporine-doxofylline	-2.038	-0.858921	Asthma		ramipril-hydrochlorothiazide	-3.994	-0.985498	Hypertension		flunisolide-bilastine	-3.60376	-0.773761	Allergic Rhinitis
Anakinra-Tocilizumab	-5.44115	-2.51586	Rheumatoid Arthritis		cyclosporine-DB00824	-2.0664	-0.790132	Asthma		ramipril-guanfacine	-2.29801	-1.76214	Hypertension		flunisolide-chloropyramine	-3.62331	-0.813038	Allergic Rhinitis
Anakinra-temsirolimus	-2.71105	-1.7669	Rheumatoid Arthritis		cyclosporine-DB01288	-1.50224	-0.337913	Asthma		ramipril-trichlormethiazide	-2.38342	-0.869816	Hypertension		flunisolide-Mequitazine	-3.60981	-0.812786	Allergic Rhinitis
Anakinra-golimumab	-5.71703	-2.56504	Rheumatoid Arthritis		cyclosporine-hexoprenaline	-1.90882	-0.660468	Asthma		ramipril-felodipine	-4.22242	-0.618926	Hypertension		flunisolide-propylhexedrine	-2.93413	-1.30913	Allergic Rhinitis
Anakinra-capsaicin	-1.27964	-1.45638	Rheumatoid Arthritis		cyclosporine-DB01303	-1.69114	-0.748253	Asthma		ramipril-irbesartan	-5.06153	-1.32365	Hypertension		flunisolide-Terfenadine	-3.44742	-0.38427	Allergic Rhinitis
Anakinra-teriflunomide	-5.58858	-1.10811	Rheumatoid Arthritis		cyclosporine-procaterol	-1.93678	-0.623187	Asthma		ramipril-atorvastatin	-4.95151	-1.11061	Hypertension		caffeine-clemastine	-3.28085	-1.05592	Allergic Rhinitis
Anakinra-tofacitinib	-5.73027	-2.57012	Rheumatoid Arthritis		cyclosporine-seratrodast	-2.17132	-1.35935	Asthma		ramipril-nifedipine	-3.13089	-0.872584	Hypertension		caffeine-paracetamol	-1.91441	-0.156717	Allergic Rhinitis
Anakinra-Certolizumab pegol	-5.73481	-2.62466	Rheumatoid Arthritis		cyclosporine-Theobromine	-1.59161	-0.944991	Asthma		ramipril-carvedilol	-3.01634	-1.33948	Hypertension		caffeine-Codeine	-2.85661	-0.633556	Allergic Rhinitis
Anakinra-secukinumab	-5.60774	-2.91441	Rheumatoid Arthritis		cyclosporine-troleandomycin	-2.301	-1.1985	Asthma		ramipril-terazosin	-2.38336	-1.3177	Hypertension		caffeine-ipratropium	-3.08964	-0.574552	Allergic Rhinitis
Anakinra-loxoprofen	-2.4276	-1.19522	Rheumatoid Arthritis		cyclosporine-acefylline	-2.19968	-1.04752	Asthma		ramipril-guanethidine	-2.02595	-2.11565	Hypertension		caffeine-cetirizine	-3.30346	-1.06221	Allergic Rhinitis
Anakinra-Dexibuprofen	-2.02091	-1.25078	Rheumatoid Arthritis		cyclosporine-clorprenaline	-1.9376	-0.466092	Asthma		ramipril-acebutolol	-2.95093	-1.47369	Hypertension		caffeine-doxylamine	-3.2704	-0.725854	Allergic Rhinitis
Anakinra-enalaprilat	-1.97215	-1.45983	Rheumatoid Arthritis		cyclosporine-coumarin	-1.53027	0.0556393	Asthma		ramipril-captopril	-5.70924	-5.26343	Hypertension		caffeine-phenylephrine	-2.97166	-0.768533	Allergic Rhinitis
Anakinra-choline salicylate	-1.45936	-1.06383	Rheumatoid Arthritis		cyclosporine-ephedrine-(racemic)	-1.64605	-0.200545	Asthma		ramipril-nadolol	-2.9666	-1.52818	Hypertension		caffeine-beclomethasone-dipropionate	-3.22563	-0.419861	Allergic Rhinitis
Anakinra-aurothioglucose	-1.95046	-2.09331	Rheumatoid Arthritis		cyclosporine-etofylline	-2.16861	-1.05493	Asthma		ramipril-paclitaxel	-0.765338	-1.06351	Hypertension		caffeine-Phenylpropanolamine	-3.34091	-0.719336	Allergic Rhinitis
Anakinra-etoricoxib	-2.02979	-1.53009	Rheumatoid Arthritis		cyclosporine-hydrocortisone-phosphate	-2.77755	-0.736325	Asthma		ramipril-hydralazine	-2.39941	-1.11122	Hypertension		caffeine-Dexbrompheniramine	-3.33701	-1.14545	Allergic Rhinitis
Anakinra-fostamatinib	-0.224451	-1.6142	Rheumatoid Arthritis		cyclosporine-isoetharine	-1.96532	-0.41051	Asthma		ramipril-polythiazide	-2.38706	-1.87948	Hypertension		caffeine-promazine	-2.65023	-0.669452	Allergic Rhinitis
Anakinra-glucosamine	-2.62394	-2.34806	Rheumatoid Arthritis		cyclosporine-methylprednisolone-aceponate	-2.41903	-0.836579	Asthma		ramipril-cilazapril	-5.82822	-6.14161	Hypertension		caffeine-triprolidine	-3.28022	-1.04225	Allergic Rhinitis
Anakinra-ocrelizumab	-5.68009	-2.60199	Rheumatoid Arthritis		cyclosporine-prednisolone-sodium-phosphate	-2.39328	-0.820727	Asthma		ramipril-Spirapril	-5.80494	-6.12617	Hypertension		caffeine-cyproheptadine	-3.31643	-0.66145	Allergic Rhinitis
Anakinra-DB00533	-1.96014	-1.54762	Rheumatoid Arthritis		cyclosporine-ramatroban	-2.35083	-1.74197	Asthma		ramipril-Tasosartan	-5.03284	-2.86902	Hypertension		caffeine-betamethasone	-2.7547	-0.361621	Allergic Rhinitis
Anakinra-DB00580	-1.53745	-0.898209	Rheumatoid Arthritis		cyclosporine-tianeptine	-1.01398	-0.408859	Asthma		ramipril-penbutolol	-2.83272	-1.68446	Hypertension		caffeine-loratadine	-3.58265	-1.15358	Allergic Rhinitis
Anakinra-niflumic-acid	-1.20072	-0.629872	Rheumatoid Arthritis		cyclosporine-tulobuterol	-1.88368	-0.683671	Asthma		ramipril-oxprenolol	-3.0107	-1.45443	Hypertension		caffeine-Methylscopolamine bromide	-2.36518	-0.830362	Allergic Rhinitis
Anakinra-menadione	-2.10098	-0.653557	Rheumatoid Arthritis		Vitamin E-flunisolide	-2.38461	-1.00547	Asthma		ramipril-pargyline	-2.21566	-2.20531	Hypertension		caffeine-montelukast	-3.55063	-0.167144	Allergic Rhinitis
Anakinra-L-Cystine	-2.19461	-1.42069	Rheumatoid Arthritis		Vitamin E-Theophylline	-2.27444	-0.16485	Asthma		ramipril-celiprolol	-2.93021	-1.39154	Hypertension		caffeine-dextromethorphan	-3.6285	0.389186	Allergic Rhinitis
Anakinra-L-Histidine	-1.18874	-0.623522	Rheumatoid Arthritis		Vitamin E-ipratropium	-2.00825	0.00538518	Asthma		ramipril-nebivolol	-4.21246	-1.53409	Hypertension		caffeine-hydroxyzine	-2.35456	-1.02613	Allergic Rhinitis
Anakinra-baricitinib	-5.69565	-2.58304	Rheumatoid Arthritis		Vitamin E-norepinephrine	-1.768	0.291773	Asthma		ramipril-cleviprex	-3.58752	-1.59768	Hypertension		caffeine-fluticasone propionate	-2.19985	-0.439039	Allergic Rhinitis
Anakinra-sarilumab	-5.6438	-2.05782	Rheumatoid Arthritis		Vitamin E-beclomethasone-dipropionate	-2.31275	-1.03636	Asthma		ramipril-bupranolol	-2.99173	-1.45319	Hypertension		caffeine-triamcinolone	-2.84292	-0.188538	Allergic Rhinitis
Anakinra-aceclofenac	-1.8878	-1.19588	Rheumatoid Arthritis		Vitamin E-Nitric Oxide	-2.80153	-1.27921	Asthma		ramipril-Azilsartan medoxomil	-4.97353	-2.82052	Hypertension		caffeine-prednisone	-2.23268	-0.444749	Allergic Rhinitis
Anakinra-alclofenac	-2.03254	-1.21765	Rheumatoid Arthritis		Vitamin E-betamethasone	-2.42889	-0.969743	Asthma		ramipril-aliskiren-hemifumarate	-5.61621	-3.51305	Hypertension		caffeine-Astemizole	-3.67343	-0.989561	Allergic Rhinitis
Anakinra-amtolmetin-guacil	-2.45769	-1.17315	Rheumatoid Arthritis		Vitamin E-montelukast	-2.27719	-2.39628	Asthma		ramipril-Aranidipine	-2.87108	-1.4298	Hypertension		caffeine-azatadine	-3.30158	-1.09008	Allergic Rhinitis
Anakinra-cortisone	-2.4762	-1.55015	Rheumatoid Arthritis		Vitamin E-zafirlukast	-1.92707	-1.13914	Asthma		ramipril-azelnidipine	-3.18348	-1.37281	Hypertension		caffeine-hydrocortisone	-2.69252	-0.327765	Allergic Rhinitis
Anakinra-cyclosporin-a	-2.51646	-2.03283	Rheumatoid Arthritis		Vitamin E-fluticasone propionate	-3.38231	-1.16681	Asthma		ramipril-Efonidipine	-2.89142	-1.531	Hypertension		caffeine-scopolamine	-2.11545	-0.531156	Allergic Rhinitis
Anakinra-dexamethasone-sodium-phosphate	-2.51429	-1.56628	Rheumatoid Arthritis		Vitamin E-triamcinolone	-2.41096	-0.442988	Asthma		ramipril-fimasartan	-5.17861	-2.49125	Hypertension		caffeine-carbinoxamine	-3.26518	-1.13716	Allergic Rhinitis
Anakinra-droxicam	-1.96782	-1.27076	Rheumatoid Arthritis		Vitamin E-prednisone	-2.54694	-0.771965	Asthma		ramipril-enalaprilat	-5.38907	-7.33037	Hypertension		caffeine-mometasone	-2.90962	-0.326325	Allergic Rhinitis
Anakinra-felbinac	-2.05386	-1.65596	Rheumatoid Arthritis		Vitamin E-dyphylline	-2.32511	-0.797794	Asthma		betaxolol-reserpine	-3.01883	-2.39403	Hypertension		caffeine-olopatadine	-3.32211	-0.633232	Allergic Rhinitis
Anakinra-flurbiprofen-(S)-(+)	-2.47414	-1.15573	Rheumatoid Arthritis		Vitamin E-epinephrine	-2.07269	0.327027	Asthma		betaxolol-torasemide	-2.11667	-1.46863	Hypertension		caffeine-tripelennamine	-3.25401	-1.13015	Allergic Rhinitis
Anakinra-iguratimod	-2.6328	-1.54974	Rheumatoid Arthritis		Vitamin E-nedocromil	-2.1959	-1.48448	Asthma		betaxolol-guanadrel	-2.67633	-3.27577	Hypertension		caffeine-brompheniramine	-3.07108	-0.674208	Allergic Rhinitis
Anakinra-methylprednisolone-aceponate	-2.48945	-1.57883	Rheumatoid Arthritis		Vitamin E-hydrocortisone	-2.48554	-0.789761	Asthma		betaxolol-methyclothiazide	-2.43821	-1.01794	Hypertension		caffeine-Pseudoephedrine	-3.76717	0.386705	Allergic Rhinitis
Anakinra-mofezolac	-2.42789	-1.28782	Rheumatoid Arthritis		Vitamin E-zileuton	-3.75875	-2.70775	Asthma		betaxolol-metoprolol	-5.30836	-6.01311	Hypertension		caffeine-prednisolone	-3.44002	-0.442988	Allergic Rhinitis
Anakinra-nonivamide	-2.10948	-1.86793	Rheumatoid Arthritis		Vitamin E-mometasone	-2.39024	-1.11738	Asthma		betaxolol-isradipine	-3.01407	-1.62668	Hypertension		caffeine-pemirolast	-3.00075	-1.1273	Allergic Rhinitis
Anakinra-prednisolone-sodium-phosphate	-2.46758	-1.53453	Rheumatoid Arthritis		Vitamin E-tripelennamine	-2.19257	-0.817928	Asthma		betaxolol-olmesartan	-3.16062	-1.98211	Hypertension		caffeine-Methdilazine	-3.3029	-1.14998	Allergic Rhinitis
Anakinra-tepoxalin	-2.79208	-1.84109	Rheumatoid Arthritis		Vitamin E-metaproterenol	-2.22499	-0.465533	Asthma		betaxolol-chlorthalidone	-2.46252	-0.77383	Hypertension		caffeine-Salicylic acid	-1.97526	0.493962	Allergic Rhinitis
Adalimumab-Infliximab	-5.45019	-1.93801	Rheumatoid Arthritis		Vitamin E-Pseudoephedrine	-2.27704	0.0841249	Asthma		betaxolol-Nitroprusside	-3.02589	-1.72094	Hypertension		caffeine-fexofenadine	-3.26369	-1.13558	Allergic Rhinitis
Adalimumab-Rituximab	-4.07257	-6.91808	Rheumatoid Arthritis		Vitamin E-prednisolone	-2.56161	-0.547636	Asthma		betaxolol-atenolol-(+/-)	-5.39481	-6.01799	Hypertension		caffeine-Hydrocodone	-3.44169	-0.696759	Allergic Rhinitis
Adalimumab-cyclosporine	-4.28336	0.464858	Rheumatoid Arthritis		Vitamin E-terbutaline	-1.9526	-0.149846	Asthma		betaxolol-diltiazem	-2.11462	-2.27478	Hypertension		caffeine-methylprednisolone	-1.97406	-0.336295	Allergic Rhinitis
Adalimumab-Vitamin E	-2.01549	-0.143279	Rheumatoid Arthritis		Vitamin E-pemirolast	-2.47368	-0.838045	Asthma		betaxolol-minoxidil	-2.49969	-1.47728	Hypertension		caffeine-desloratadine	-3.24796	-1.11942	Allergic Rhinitis
Adalimumab-indomethacin	-1.18231	0.0545717	Rheumatoid Arthritis		Vitamin E-salmeterol	-2.02038	-0.0730942	Asthma		betaxolol-timolol	-6.61608	-6.07605	Hypertension		caffeine-azelastine	-3.44021	-1.0883	Allergic Rhinitis
Adalimumab-betamethasone	-1.78098	-0.35796	Rheumatoid Arthritis		Vitamin E-methylprednisolone	-2.60245	-0.981595	Asthma		betaxolol-amlodipine	-3.69026	-1.4862	Hypertension		caffeine-cromoglicic-acid	-3.2618	-0.694739	Allergic Rhinitis
Adalimumab-nabumetone	-1.8716	-0.45619	Rheumatoid Arthritis		Vitamin E-azelastine	-2.28007	-0.84792	Asthma		betaxolol-triamterene	-2.19683	-1.44245	Hypertension		caffeine-levocabastine	-3.25353	-0.201903	Allergic Rhinitis
Adalimumab-tenoxicam	-1.78793	-0.4422	Rheumatoid Arthritis		Vitamin E-formoterol	-1.93054	-0.157087	Asthma		betaxolol-nisoldipine	-2.90331	-1.95061	Hypertension		caffeine-chlorphenamine	-3.6082	-0.342766	Allergic Rhinitis
Adalimumab-celecoxib	-1.6663	0.284599	Rheumatoid Arthritis		Vitamin E-albuterol	-1.93415	-0.153415	Asthma		betaxolol-spironolactone	-1.75722	-0.680834	Hypertension		caffeine-diphenylpyraline	-3.55688	-0.707441	Allergic Rhinitis
Adalimumab-tolmetin	-1.70998	-0.494327	Rheumatoid Arthritis		Vitamin E-cromoglicic-acid	-2.41242	-0.983882	Asthma		betaxolol-bendroflumethiazide	-2.35914	-1.25314	Hypertension		caffeine-cyclizine	-3.30674	-0.677076	Allergic Rhinitis
Adalimumab-piroxicam	-1.80556	-0.491358	Rheumatoid Arthritis		Vitamin E-amlexanox	-2.38537	-0.526137	Asthma		betaxolol-prazosin	-3.11321	-3.90755	Hypertension		caffeine-budesonide	-3.13277	-0.384945	Allergic Rhinitis
Adalimumab-methotrexate	-4.34585	-0.651983	Rheumatoid Arthritis		Vitamin E-isoprenaline	-1.81754	-0.515043	Asthma		betaxolol-fosinopril	-3.04966	-1.46817	Hypertension		caffeine-dexamethasone	-2.7181	-0.248515	Allergic Rhinitis
Adalimumab-fenoprofen	-1.77042	-0.15963	Rheumatoid Arthritis		Vitamin E-chlorphenamine	-1.99353	-0.266225	Asthma		betaxolol-trandolapril	-3.08299	-1.47143	Hypertension		caffeine-epoprostenol	-2.33952	-0.684262	Allergic Rhinitis
Adalimumab-enalapril	-1.41293	-1.02653	Rheumatoid Arthritis		Vitamin E-cilostazol	-2.51636	-0.689692	Asthma		betaxolol-carteolol	-6.67931	-6.11818	Hypertension		caffeine-Trimeprazine	-3.31472	-1.15605	Allergic Rhinitis
Adalimumab-diclofenac	-1.59444	0.221292	Rheumatoid Arthritis		Vitamin E-budesonide	-2.31056	-0.956572	Asthma		betaxolol-metolazone	-2.19932	-1.67412	Hypertension		caffeine-desonide	-2.01698	0.257783	Allergic Rhinitis
Adalimumab-sulindac	-1.74226	-0.176327	Rheumatoid Arthritis		Vitamin E-Aminophylline	-2.33018	-0.776562	Asthma		betaxolol-lercanidipine	-2.85359	-2.27515	Hypertension		caffeine-ephedrine	-2.92459	-0.228191	Allergic Rhinitis
Adalimumab-chloroquine	-2.76395	-1.13201	Rheumatoid Arthritis		Vitamin E-dexamethasone	-2.6762	-1.33217	Asthma		betaxolol-benazepril	-3.03118	-1.44331	Hypertension		caffeine-cortisone-acetate	-2.17233	-0.380099	Allergic Rhinitis
Adalimumab-triamcinolone	-1.86509	-0.779174	Rheumatoid Arthritis		Vitamin E-desonide	-2.72792	-0.934229	Asthma		betaxolol-propranolol	-5.22499	-5.50694	Hypertension		caffeine-ciclesonide	-3.19905	-0.271489	Allergic Rhinitis
Adalimumab-prednisone	-1.76563	-0.651207	Rheumatoid Arthritis		Vitamin E-Arformoterol	-2.96135	-0.44144	Asthma		betaxolol-clonidine	-3.77925	-4.03901	Hypertension		caffeine-pranlukast	-3.61135	-0.181986	Allergic Rhinitis
Adalimumab-flurbiprofen-(+/-)	-1.71632	-0.451502	Rheumatoid Arthritis		Vitamin E-Pirbuterol	-2.07957	-0.305509	Asthma		betaxolol-enalapril	-3.1207	-1.40168	Hypertension		caffeine-phenindamine	-3.23179	-1.12155	Allergic Rhinitis
Adalimumab-hydrocortisone	-1.77554	-0.209045	Rheumatoid Arthritis		Vitamin E-ephedrine	-1.69358	0.205405	Asthma		betaxolol-doxazosin	-3.07669	-3.69322	Hypertension		caffeine-pheniramine	-3.38653	-0.848448	Allergic Rhinitis
Adalimumab-etodolac	-1.7964	-0.348951	Rheumatoid Arthritis		Vitamin E-cortisone-acetate	-3.32796	-0.959801	Asthma		betaxolol-amiloride	-1.72795	-0.742871	Hypertension		caffeine-clofedanol	-3.66607	-1.1302	Allergic Rhinitis
Adalimumab-mefenamic-acid	-1.38191	0.191094	Rheumatoid Arthritis		Vitamin E-tiotropium	-2.00402	-0.0105991	Asthma		betaxolol-labetalol	-5.13334	-5.31181	Hypertension		caffeine-levocetirizine	-3.24131	-1.1291	Allergic Rhinitis
Adalimumab-naproxen	-1.19015	-0.425482	Rheumatoid Arthritis		Vitamin E-ciclesonide	-2.29717	-0.523197	Asthma		betaxolol-bisoprolol	-4.62652	-6.02248	Hypertension		caffeine-mepyramine	-3.23023	-1.11932	Allergic Rhinitis
Adalimumab-sulfasalazine	-1.22001	-0.175064	Rheumatoid Arthritis		Vitamin E-pranlukast	-2.11798	-1.23713	Asthma		betaxolol-nicardipine	-3.17534	-2.30424	Hypertension		caffeine-tranilast	-3.31885	-0.399509	Allergic Rhinitis
Adalimumab-meloxicam	-1.8298	-0.50134	Rheumatoid Arthritis		Vitamin E-roflumilast	-2.29598	-1.04757	Asthma		betaxolol-Guanabenz	-3.3155	-4.21866	Hypertension		caffeine-antazoline	-3.40708	-1.11558	Allergic Rhinitis
Adalimumab-prednisolone	-1.87807	-0.507215	Rheumatoid Arthritis		Vitamin E-ibudilast	-2.19969	-0.654699	Asthma		betaxolol-mecamylamine	-2.18784	-0.969702	Hypertension		caffeine-fluticasone furoate	-3.42799	-0.321821	Allergic Rhinitis
Adalimumab-diflunisal	-1.54245	-0.42175	Rheumatoid Arthritis		Vitamin E-apremilast	-2.02253	-0.838346	Asthma		betaxolol-verapamil	-2.70522	-2.06482	Hypertension		caffeine-chlorcyclizine	-3.30637	-1.05311	Allergic Rhinitis
Adalimumab-Salicylic acid	-1.42265	-0.335203	Rheumatoid Arthritis		Vitamin E-tranilast	-2.9965	-1.49408	Asthma		betaxolol-losartan	-3.21133	-2.03806	Hypertension		caffeine-acrivastine	-3.2895	-1.05629	Allergic Rhinitis
Adalimumab-meclofenamic-acid	-1.43729	-0.0909632	Rheumatoid Arthritis		Vitamin E-fluticasone furoate	-2.20198	-0.945505	Asthma		betaxolol-moexipril	-2.90387	-1.33261	Hypertension		caffeine-Dexchlorpheniramine maleate	-2.96256	-1.09686	Allergic Rhinitis
Adalimumab-aspirin	-1.40142	0.428226	Rheumatoid Arthritis		Vitamin E-vilanterol	-2.10511	-0.467072	Asthma		betaxolol-furosemide	-2.26178	-1.56894	Hypertension		caffeine-bilastine	-3.25498	-1.04533	Allergic Rhinitis
Adalimumab-methylprednisolone	-1.85013	-0.441599	Rheumatoid Arthritis		Vitamin E-DB00729	-2.74534	-0.490779	Asthma		betaxolol-eplerenone	-2.06296	-1.88444	Hypertension		caffeine-chloropyramine	-3.2397	-1.07901	Allergic Rhinitis
Adalimumab-oxaprozin	-1.81147	-0.407344	Rheumatoid Arthritis		Vitamin E-atropine	-1.50566	-0.108836	Asthma		betaxolol-lisinopril	-2.58353	-1.34717	Hypertension		caffeine-Mequitazine	-3.26721	-1.12736	Allergic Rhinitis
Adalimumab-azathioprine	-4.98069	-0.46846	Rheumatoid Arthritis		Vitamin E-bambuterol	-2.21242	0.0334719	Asthma		betaxolol-hydroflumethiazide	-2.44898	-1.18485	Hypertension		caffeine-propylhexedrine	-2.93925	-0.949619	Allergic Rhinitis
Adalimumab-auranofin	-1.59436	-0.294568	Rheumatoid Arthritis		Vitamin E-benralizumab	-2.30265	-1.26593	Asthma		betaxolol-perindopril	-2.67253	-0.775408	Hypertension		caffeine-Terfenadine	-3.25864	-0.855397	Allergic Rhinitis
Adalimumab-ketoprofen	-1.78927	-0.627454	Rheumatoid Arthritis		Vitamin E-chloropyramine	-2.21479	-0.843293	Asthma		betaxolol-candesartan-cilextil	-2.94789	-1.82591	Hypertension		clemastine-paracetamol	-1.80807	-1.29245	Allergic Rhinitis
Adalimumab-Thalidomide	-4.67407	-0.978974	Rheumatoid Arthritis		Vitamin E-DB00587	-2.23267	-1.52685	Asthma		betaxolol-indapamide	-2.25043	-2.0201	Hypertension		clemastine-Codeine	-2.54108	-2.65216	Allergic Rhinitis
Adalimumab-ibuprofen	-1.16921	-0.491708	Rheumatoid Arthritis		Vitamin E-clenbuterol	-2.06441	-0.0122525	Asthma		betaxolol-eprosartan	-3.19241	-2.01146	Hypertension		clemastine-ipratropium	-3.82524	-4.37836	Allergic Rhinitis
Adalimumab-leflunomide	-5.29533	-0.875922	Rheumatoid Arthritis		Vitamin E-doxofylline	-2.2794	-0.813822	Asthma		betaxolol-chlorothiazide	-2.43189	-1.17643	Hypertension		clemastine-cetirizine	-6.21583	-7.53377	Allergic Rhinitis
Adalimumab-captopril	-1.55296	-1.39123	Rheumatoid Arthritis		Vitamin E-DB00824	-2.58566	-0.870587	Asthma		betaxolol-quinapril	-3.06234	-1.43172	Hypertension		clemastine-doxylamine	-5.94845	-5.48786	Allergic Rhinitis
Adalimumab-dexamethasone	-1.79283	0.0816975	Rheumatoid Arthritis		Vitamin E-DB01288	-2.11632	-0.133492	Asthma		betaxolol-pindolol	-5.03774	-5.05267	Hypertension		clemastine-phenylephrine	-3.79678	-5.09926	Allergic Rhinitis
Adalimumab-Abatacept	-5.69296	-1.83594	Rheumatoid Arthritis		Vitamin E-hexoprenaline	-2.22712	-0.448849	Asthma		betaxolol-telmisartan	-3.01288	-1.63452	Hypertension		clemastine-beclomethasone-dipropionate	-2.92042	-0.855045	Allergic Rhinitis
Adalimumab-Lithium	-2.17021	-0.680682	Rheumatoid Arthritis		Vitamin E-DB01303	-2.37721	-0.843398	Asthma		betaxolol-methyldopa	-3.16384	-3.34223	Hypertension		clemastine-Phenylpropanolamine	-3.70332	-4.0291	Allergic Rhinitis
Adalimumab-cortisone-acetate	-2.2794	-0.412027	Rheumatoid Arthritis		Vitamin E-procaterol	-2.19578	-0.445517	Asthma		betaxolol-isotretinoin	-0.920299	-0.220736	Hypertension		clemastine-Dexbrompheniramine	-6.18299	-7.45273	Allergic Rhinitis
Adalimumab-Magnesium salicylate	-2.24861	-0.482873	Rheumatoid Arthritis		Vitamin E-seratrodast	-2.43305	-1.64916	Asthma		betaxolol-hydrochlorothiazide	-2.82831	-1.11871	Hypertension		clemastine-promazine	-3.83397	-5.33018	Allergic Rhinitis
Adalimumab-sasapyrine	-1.57248	-0.470051	Rheumatoid Arthritis		Vitamin E-Theobromine	-2.37593	-1.12264	Asthma		betaxolol-guanfacine	-3.12311	-4.11087	Hypertension		clemastine-triprolidine	-6.21039	-7.49039	Allergic Rhinitis
Adalimumab-tiaprofenic-acid	-1.80966	-0.433928	Rheumatoid Arthritis		Vitamin E-troleandomycin	-3.29194	-2.50964	Asthma		betaxolol-trichlormethiazide	-2.46138	-1.12931	Hypertension		clemastine-cyproheptadine	-5.66321	-5.40564	Allergic Rhinitis
Adalimumab-Hydroxychloroquine	-2.90503	-1.25322	Rheumatoid Arthritis		Vitamin E-acefylline	-3.11869	-1.19159	Asthma		betaxolol-felodipine	-3.74281	-1.52207	Hypertension		clemastine-betamethasone	-2.87757	-0.745035	Allergic Rhinitis
Adalimumab-Canakinumab	-5.52134	-1.60816	Rheumatoid Arthritis		Vitamin E-clorprenaline	-2.41486	-0.328914	Asthma		betaxolol-irbesartan	-2.79434	-1.10147	Hypertension		clemastine-loratadine	-5.8535	-5.90985	Allergic Rhinitis
Adalimumab-Tocilizumab	-5.24779	-1.33355	Rheumatoid Arthritis		Vitamin E-coumarin	-2.4937	-0.802926	Asthma		betaxolol-atorvastatin	-2.46976	-1.08469	Hypertension		clemastine-Methylscopolamine bromide	-3.79481	-4.72092	Allergic Rhinitis
Adalimumab-temsirolimus	-2.70838	-0.156189	Rheumatoid Arthritis		Vitamin E-ephedrine-(racemic)	-2.67448	-0.319602	Asthma		betaxolol-nifedipine	-3.94042	-1.36038	Hypertension		clemastine-montelukast	-3.11655	-0.75176	Allergic Rhinitis
Adalimumab-golimumab	-5.41644	-1.81257	Rheumatoid Arthritis		Vitamin E-etofylline	-3.14614	-1.16391	Asthma		betaxolol-carvedilol	-4.90422	-3.76229	Hypertension		clemastine-dextromethorphan	-2.59587	-1.73934	Allergic Rhinitis
Adalimumab-capsaicin	-1.1168	-0.151734	Rheumatoid Arthritis		Vitamin E-hydrocortisone-phosphate	-3.30934	-1.00101	Asthma		betaxolol-terazosin	-3.05281	-3.68762	Hypertension		clemastine-hydroxyzine	-4.37482	-7.48783	Allergic Rhinitis
Adalimumab-teriflunomide	-5.34619	-0.486895	Rheumatoid Arthritis		Vitamin E-isoetharine	-2.49887	-0.377442	Asthma		betaxolol-guanethidine	-4.1067	-3.23418	Hypertension		clemastine-fluticasone propionate	-2.24217	-1.12271	Allergic Rhinitis
Adalimumab-tofacitinib	-5.39132	-1.48512	Rheumatoid Arthritis		Vitamin E-methylprednisolone-aceponate	-3.34801	-1.01739	Asthma		betaxolol-acebutolol	-5.42444	-6.01571	Hypertension		clemastine-triamcinolone	-3.13003	-0.902383	Allergic Rhinitis
Adalimumab-Certolizumab pegol	-5.51327	-2.01415	Rheumatoid Arthritis		Vitamin E-prednisolone-sodium-phosphate	-3.31307	-0.956484	Asthma		betaxolol-captopril	-2.86331	-0.863454	Hypertension		clemastine-prednisone	-1.98865	-0.689771	Allergic Rhinitis
Adalimumab-secukinumab	-5.55709	-1.5762	Rheumatoid Arthritis		Vitamin E-ramatroban	-3.08238	-1.89364	Asthma		betaxolol-nadolol	-5.34195	-6.05217	Hypertension		clemastine-Astemizole	-5.78624	-4.49408	Allergic Rhinitis
Adalimumab-loxoprofen	-2.22268	-0.431925	Rheumatoid Arthritis		Vitamin E-tianeptine	-1.87434	-0.619989	Asthma		betaxolol-paclitaxel	-0.545678	-0.836415	Hypertension		clemastine-azatadine	-6.14484	-7.49725	Allergic Rhinitis
Adalimumab-Dexibuprofen	-1.88166	-0.647827	Rheumatoid Arthritis		Vitamin E-tulobuterol	-2.1985	-0.495532	Asthma		betaxolol-hydralazine	-2.89118	-1.0175	Hypertension		clemastine-hydrocortisone	-2.7523	-0.669338	Allergic Rhinitis
Adalimumab-enalaprilat	-1.95739	-1.30918	Rheumatoid Arthritis		flunisolide-Theophylline	-3.93026	-0.698369	Asthma		betaxolol-polythiazide	-2.16928	-1.7242	Hypertension		clemastine-scopolamine	-3.00655	-3.33147	Allergic Rhinitis
Adalimumab-choline salicylate	-1.42013	-0.277723	Rheumatoid Arthritis		flunisolide-ipratropium	-5.16467	-0.266731	Asthma		betaxolol-cilazapril	-3.03772	-1.40563	Hypertension		clemastine-carbinoxamine	-6.17365	-7.43497	Allergic Rhinitis
Adalimumab-aurothioglucose	-1.7506	-0.242641	Rheumatoid Arthritis		flunisolide-norepinephrine	-2.55603	-0.411052	Asthma		betaxolol-Spirapril	-3.02866	-1.45619	Hypertension		clemastine-mometasone	-3.06766	-0.818464	Allergic Rhinitis
Adalimumab-etoricoxib	-1.84049	-0.730363	Rheumatoid Arthritis		flunisolide-beclomethasone-dipropionate	-5.63343	-4.89729	Asthma		betaxolol-Tasosartan	-3.06894	-1.76049	Hypertension		clemastine-olopatadine	-4.0592	-3.3204	Allergic Rhinitis
Adalimumab-fostamatinib	-0.415921	-0.0887174	Rheumatoid Arthritis		flunisolide-Nitric Oxide	-4.51668	-1.3972	Asthma		betaxolol-penbutolol	-5.04313	-5.35568	Hypertension		clemastine-tripelennamine	-6.65946	-7.46431	Allergic Rhinitis
Adalimumab-glucosamine	-2.48573	-1.70115	Rheumatoid Arthritis		flunisolide-betamethasone	-4.67323	-4.92283	Asthma		betaxolol-oxprenolol	-5.43597	-6.06154	Hypertension		clemastine-brompheniramine	-5.57804	-5.28711	Allergic Rhinitis
Adalimumab-ocrelizumab	-5.78868	-3.87903	Rheumatoid Arthritis		flunisolide-montelukast	-4.75846	-0.960629	Asthma		betaxolol-pargyline	-2.67938	-1.85042	Hypertension		clemastine-Pseudoephedrine	-3.34389	-2.08201	Allergic Rhinitis
Adalimumab-DB00533	-1.82633	-1.07265	Rheumatoid Arthritis		flunisolide-zafirlukast	-4.65884	-0.691058	Asthma		betaxolol-celiprolol	-5.15151	-5.52168	Hypertension		clemastine-prednisolone	-2.64627	-1.21867	Allergic Rhinitis
Adalimumab-DB00580	-1.34937	0.0583019	Rheumatoid Arthritis		flunisolide-fluticasone propionate	-3.29846	-3.9419	Asthma		betaxolol-nebivolol	-4.6042	-6.05756	Hypertension		clemastine-pemirolast	-5.63787	-7.49128	Allergic Rhinitis
Adalimumab-niflumic-acid	-1.19562	0.182094	Rheumatoid Arthritis		flunisolide-triamcinolone	-4.83758	-4.35136	Asthma		betaxolol-cleviprex	-2.98997	-2.1228	Hypertension		clemastine-Methdilazine	-6.15418	-7.44346	Allergic Rhinitis
Adalimumab-menadione	-2.34354	-0.351185	Rheumatoid Arthritis		flunisolide-prednisone	-3.62612	-3.67006	Asthma		betaxolol-bupranolol	-5.35696	-6.10351	Hypertension		clemastine-Salicylic acid	-1.96908	-0.359788	Allergic Rhinitis
Adalimumab-L-Cystine	-2.09916	-0.330911	Rheumatoid Arthritis		flunisolide-dyphylline	-4.41363	-0.797826	Asthma		betaxolol-Azilsartan medoxomil	-3.0551	-1.81144	Hypertension		clemastine-fexofenadine	-6.15835	-7.49979	Allergic Rhinitis
Adalimumab-L-Histidine	-1.06632	0.0362891	Rheumatoid Arthritis		flunisolide-epinephrine	-3.13581	-0.590429	Asthma		betaxolol-aliskiren-hemifumarate	-3.20455	-1.39497	Hypertension		clemastine-Hydrocodone	-3.1348	-2.48607	Allergic Rhinitis
Adalimumab-baricitinib	-5.4036	-1.54265	Rheumatoid Arthritis		flunisolide-nedocromil	-5.65874	-0.975775	Asthma		betaxolol-Aranidipine	-3.51914	-3.26076	Hypertension		clemastine-methylprednisolone	-1.98808	-0.751058	Allergic Rhinitis
Adalimumab-sarilumab	-5.85227	-5.41759	Rheumatoid Arthritis		flunisolide-hydrocortisone	-4.24721	-3.51628	Asthma		betaxolol-azelnidipine	-2.90587	-2.31753	Hypertension		clemastine-desloratadine	-6.13809	-7.48984	Allergic Rhinitis
Adalimumab-aceclofenac	-1.70364	-0.469631	Rheumatoid Arthritis		flunisolide-zileuton	-3.04632	-1.44842	Asthma		betaxolol-Efonidipine	-2.73426	-2.47181	Hypertension		clemastine-azelastine	-5.69629	-7.46572	Allergic Rhinitis
Adalimumab-alclofenac	-1.83852	-0.473211	Rheumatoid Arthritis		flunisolide-mometasone	-5.82409	-4.49615	Asthma		betaxolol-fimasartan	-3.23604	-2.02984	Hypertension		clemastine-cromoglicic-acid	-2.84047	-1.761	Allergic Rhinitis
Adalimumab-amtolmetin-guacil	-2.25038	-0.443782	Rheumatoid Arthritis		flunisolide-tripelennamine	-3.59502	-0.756971	Asthma		betaxolol-enalaprilat	-2.69025	-1.45112	Hypertension		clemastine-levocabastine	-4.7148	-5.46588	Allergic Rhinitis
Adalimumab-cortisone	-2.25486	-0.394633	Rheumatoid Arthritis		flunisolide-metaproterenol	-4.71459	-1.36152	Asthma		reserpine-torasemide	-2.81858	-1.20117	Hypertension		clemastine-chlorphenamine	-5.51155	-5.6176	Allergic Rhinitis
Adalimumab-cyclosporin-a	-2.29919	-0.611152	Rheumatoid Arthritis		flunisolide-Pseudoephedrine	-4.7476	-1.06352	Asthma		reserpine-guanadrel	-3.48409	-2.87782	Hypertension		clemastine-diphenylpyraline	-5.92994	-6.30356	Allergic Rhinitis
Adalimumab-dexamethasone-sodium-phosphate	-2.27252	-0.421689	Rheumatoid Arthritis		flunisolide-prednisolone	-3.80442	-4.09029	Asthma		reserpine-methyclothiazide	-2.83785	-0.565021	Hypertension		clemastine-cyclizine	-5.71788	-4.53048	Allergic Rhinitis
Adalimumab-droxicam	-1.73088	-0.517849	Rheumatoid Arthritis		flunisolide-terbutaline	-4.39126	-0.93782	Asthma		reserpine-metoprolol	-2.60596	-2.41919	Hypertension		clemastine-budesonide	-2.83887	-0.822167	Allergic Rhinitis
Adalimumab-felbinac	-1.81751	-1.45083	Rheumatoid Arthritis		flunisolide-pemirolast	-3.44948	-0.7668	Asthma		reserpine-isradipine	-2.25889	-0.919395	Hypertension		clemastine-dexamethasone	-2.70525	-1.16494	Allergic Rhinitis
Adalimumab-flurbiprofen-(S)-(+)	-2.26236	-0.412779	Rheumatoid Arthritis		flunisolide-salmeterol	-4.42047	-0.843062	Asthma		reserpine-olmesartan	-2.77056	-1.75212	Hypertension		clemastine-epoprostenol	-1.43	-1.18179	Allergic Rhinitis
Adalimumab-iguratimod	-2.4397	-0.697159	Rheumatoid Arthritis		flunisolide-methylprednisolone	-3.74443	-4.86693	Asthma		reserpine-chlorthalidone	-2.84974	-0.598913	Hypertension		clemastine-Trimeprazine	-6.15306	-7.46614	Allergic Rhinitis
Adalimumab-methylprednisolone-aceponate	-2.27511	-0.422431	Rheumatoid Arthritis		flunisolide-azelastine	-4.63962	-0.804866	Asthma		reserpine-Nitroprusside	-6.20055	-1.33186	Hypertension		clemastine-desonide	-2.35656	-0.777574	Allergic Rhinitis
Adalimumab-mofezolac	-2.157	-0.595826	Rheumatoid Arthritis		flunisolide-formoterol	-4.59267	-0.896512	Asthma		reserpine-atenolol-(+/-)	-2.65711	-2.41418	Hypertension		clemastine-ephedrine	-3.04364	-3.66525	Allergic Rhinitis
Adalimumab-nonivamide	-1.89277	-0.402105	Rheumatoid Arthritis		flunisolide-albuterol	-4.5225	-0.850805	Asthma		reserpine-diltiazem	-1.75893	-1.56193	Hypertension		clemastine-cortisone-acetate	-2.60856	-0.748233	Allergic Rhinitis
Adalimumab-prednisolone-sodium-phosphate	-2.23348	-0.413278	Rheumatoid Arthritis		flunisolide-cromoglicic-acid	-4.75453	-1.37134	Asthma		reserpine-minoxidil	-5.05142	-1.17786	Hypertension		clemastine-ciclesonide	-3.6721	-0.897772	Allergic Rhinitis
Adalimumab-tepoxalin	-2.61027	-0.828049	Rheumatoid Arthritis		flunisolide-amlexanox	-4.3085	-0.922127	Asthma		reserpine-timolol	-3.03958	-2.40426	Hypertension		clemastine-pranlukast	-2.89157	-0.281415	Allergic Rhinitis
Infliximab-Rituximab	-3.47619	-1.22045	Rheumatoid Arthritis		flunisolide-isoprenaline	-3.61278	-1.13528	Asthma		reserpine-amlodipine	-2.35891	-0.931864	Hypertension		clemastine-phenindamine	-6.13874	-7.52649	Allergic Rhinitis
Infliximab-cyclosporine	-4.49974	-0.269774	Rheumatoid Arthritis		flunisolide-chlorphenamine	-3.31507	-0.612883	Asthma		reserpine-triamterene	-2.50907	-1.37722	Hypertension		clemastine-pheniramine	-6.38832	-5.04187	Allergic Rhinitis
Infliximab-Vitamin E	-2.18792	-0.50064	Rheumatoid Arthritis		flunisolide-cilostazol	-2.23239	-1.00709	Asthma		reserpine-nisoldipine	-2.31295	-1.10307	Hypertension		clemastine-clofedanol	-4.67022	-7.45371	Allergic Rhinitis
Infliximab-indomethacin	-1.45168	-1.04013	Rheumatoid Arthritis		flunisolide-budesonide	-5.56307	-4.90418	Asthma		reserpine-spironolactone	-1.72382	-0.442717	Hypertension		clemastine-levocetirizine	-6.18989	-7.47679	Allergic Rhinitis
Infliximab-betamethasone	-1.99587	-1.54611	Rheumatoid Arthritis		flunisolide-Aminophylline	-4.35948	-1.35819	Asthma		reserpine-bendroflumethiazide	-2.8635	-0.564588	Hypertension		clemastine-mepyramine	-6.70441	-7.53228	Allergic Rhinitis
Infliximab-nabumetone	-2.08268	-1.56398	Rheumatoid Arthritis		flunisolide-dexamethasone	-4.17607	-3.39759	Asthma		reserpine-prazosin	-5.97649	-2.03952	Hypertension		clemastine-tranilast	-4.97587	-4.52222	Allergic Rhinitis
Infliximab-tenoxicam	-2.00238	-1.53855	Rheumatoid Arthritis		flunisolide-desonide	-3.99035	-4.00831	Asthma		reserpine-fosinopril	-2.7471	-1.78942	Hypertension		clemastine-antazoline	-5.62125	-7.47538	Allergic Rhinitis
Infliximab-celecoxib	-1.7146	-0.880723	Rheumatoid Arthritis		flunisolide-Arformoterol	-3.36749	-1.37075	Asthma		reserpine-trandolapril	-2.71427	-1.74293	Hypertension		clemastine-fluticasone furoate	-3.21827	-0.772166	Allergic Rhinitis
Infliximab-tolmetin	-1.93667	-1.6045	Rheumatoid Arthritis		flunisolide-Pirbuterol	-4.43179	-1.03343	Asthma		reserpine-carteolol	-3.05676	-2.44974	Hypertension		clemastine-chlorcyclizine	-6.16486	-7.43481	Allergic Rhinitis
Infliximab-piroxicam	-2.02365	-1.58382	Rheumatoid Arthritis		flunisolide-ephedrine	-3.56575	-0.485319	Asthma		reserpine-metolazone	-2.87926	-1.0278	Hypertension		clemastine-acrivastine	-6.16216	-7.53752	Allergic Rhinitis
Infliximab-methotrexate	-4.37977	-1.78929	Rheumatoid Arthritis		flunisolide-cortisone-acetate	-3.66425	-4.91134	Asthma		reserpine-lercanidipine	-2.34068	-1.71949	Hypertension		clemastine-Dexchlorpheniramine maleate	-5.61479	-7.56473	Allergic Rhinitis
Infliximab-fenoprofen	-2.01791	-1.25044	Rheumatoid Arthritis		flunisolide-tiotropium	-4.71605	-0.289246	Asthma		reserpine-benazepril	-2.76891	-1.74267	Hypertension		clemastine-bilastine	-6.17993	-7.46093	Allergic Rhinitis
Infliximab-enalapril	-1.61688	-2.1596	Rheumatoid Arthritis		flunisolide-ciclesonide	-6.1862	-4.29478	Asthma		reserpine-propranolol	-2.65549	-2.42814	Hypertension		clemastine-chloropyramine	-6.64939	-7.44847	Allergic Rhinitis
Infliximab-diclofenac	-1.85244	-0.964702	Rheumatoid Arthritis		flunisolide-pranlukast	-4.52777	-1.29157	Asthma		reserpine-clonidine	-4.576	-2.34578	Hypertension		clemastine-Mequitazine	-6.1478	-7.45213	Allergic Rhinitis
Infliximab-sulindac	-1.89617	-1.02241	Rheumatoid Arthritis		flunisolide-roflumilast	-4.53023	-1.10556	Asthma		reserpine-enalapril	-2.78305	-1.69631	Hypertension		clemastine-propylhexedrine	-3.4545	-3.61025	Allergic Rhinitis
Infliximab-chloroquine	-3.09733	-2.7875	Rheumatoid Arthritis		flunisolide-ibudilast	-4.16405	-0.986223	Asthma		reserpine-doxazosin	-6.01726	-1.9865	Hypertension		clemastine-Terfenadine	-5.62011	-5.27589	Allergic Rhinitis
Infliximab-triamcinolone	-2.04638	-1.3879	Rheumatoid Arthritis		flunisolide-apremilast	-2.59584	-1.15509	Asthma		reserpine-amiloride	-1.94082	-0.779161	Hypertension		paracetamol-Codeine	-4.72359	-1.32498	Allergic Rhinitis
Infliximab-prednisone	-1.91159	-1.58323	Rheumatoid Arthritis		flunisolide-tranilast	-3.58088	-0.780551	Asthma		reserpine-labetalol	-2.71869	-2.39912	Hypertension		paracetamol-ipratropium	-1.93828	-0.526912	Allergic Rhinitis
Infliximab-flurbiprofen-(+/-)	-1.95	-1.60098	Rheumatoid Arthritis		flunisolide-fluticasone furoate	-5.95686	-5.00082	Asthma		reserpine-bisoprolol	-2.64362	-2.37393	Hypertension		paracetamol-cetirizine	-1.76865	-1.22804	Allergic Rhinitis
Infliximab-hydrocortisone	-1.98234	-1.41584	Rheumatoid Arthritis		flunisolide-vilanterol	-4.93602	-1.36674	Asthma		reserpine-nicardipine	-2.59968	-1.44387	Hypertension		paracetamol-doxylamine	-1.74792	-1.4289	Allergic Rhinitis
Infliximab-etodolac	-2.01166	-1.3035	Rheumatoid Arthritis		flunisolide-DB00729	-3.14393	-1.02849	Asthma		reserpine-Guanabenz	-3.43048	-2.69989	Hypertension		paracetamol-phenylephrine	-2.24169	-0.70809	Allergic Rhinitis
Infliximab-mefenamic-acid	-1.62497	-1.04505	Rheumatoid Arthritis		flunisolide-atropine	-2.29682	-0.267815	Asthma		reserpine-mecamylamine	-5.28546	-1.04556	Hypertension		paracetamol-beclomethasone-dipropionate	-2.21537	-0.892382	Allergic Rhinitis
Infliximab-naproxen	-1.4795	-1.54753	Rheumatoid Arthritis		flunisolide-bambuterol	-4.49812	-0.973045	Asthma		reserpine-verapamil	-2.51383	-1.37664	Hypertension		paracetamol-Phenylpropanolamine	-2.34698	-0.726766	Allergic Rhinitis
Infliximab-sulfasalazine	-1.48294	-1.34105	Rheumatoid Arthritis		flunisolide-benralizumab	-4.48473	-1.34743	Asthma		reserpine-losartan	-2.75986	-1.69759	Hypertension		paracetamol-Dexbrompheniramine	-1.80854	-1.25643	Allergic Rhinitis
Infliximab-meloxicam	-2.05263	-1.6318	Rheumatoid Arthritis		flunisolide-chloropyramine	-3.62331	-0.813038	Asthma		reserpine-moexipril	-2.66619	-1.18909	Hypertension		paracetamol-promazine	-2.34195	-0.532571	Allergic Rhinitis
Infliximab-prednisolone	-1.83637	-1.1987	Rheumatoid Arthritis		flunisolide-DB00587	-4.6185	-0.940146	Asthma		reserpine-furosemide	-2.76405	-1.09033	Hypertension		paracetamol-triprolidine	-1.71479	-1.21852	Allergic Rhinitis
Infliximab-diflunisal	-1.7694	-1.5981	Rheumatoid Arthritis		flunisolide-clenbuterol	-4.37085	-0.878654	Asthma		reserpine-eplerenone	-2.37853	-1.69103	Hypertension		paracetamol-cyproheptadine	-2.0281	-0.648855	Allergic Rhinitis
Infliximab-Salicylic acid	-1.6179	-1.43456	Rheumatoid Arthritis		flunisolide-doxofylline	-4.3011	-0.919244	Asthma		reserpine-lisinopril	-2.53194	-1.19861	Hypertension		paracetamol-betamethasone	-2.44642	-0.809694	Allergic Rhinitis
Infliximab-meclofenamic-acid	-1.69646	-0.931088	Rheumatoid Arthritis		flunisolide-DB00824	-3.4805	-0.984047	Asthma		reserpine-hydroflumethiazide	-2.8464	-0.413014	Hypertension		paracetamol-loratadine	-1.6801	-1.2235	Allergic Rhinitis
Infliximab-aspirin	-1.63046	-1.06473	Rheumatoid Arthritis		flunisolide-DB01288	-3.7092	-0.848264	Asthma		reserpine-perindopril	-2.47331	-1.28624	Hypertension		paracetamol-Methylscopolamine bromide	-2.25418	-0.815283	Allergic Rhinitis
Infliximab-methylprednisolone	-1.96124	-1.58332	Rheumatoid Arthritis		flunisolide-hexoprenaline	-4.71489	-1.39966	Asthma		reserpine-candesartan-cilextil	-2.95926	-1.44752	Hypertension		paracetamol-montelukast	-1.66657	-2.68498	Allergic Rhinitis
Infliximab-oxaprozin	-2.01979	-1.52065	Rheumatoid Arthritis		flunisolide-DB01303	-4.50297	-1.34577	Asthma		reserpine-indapamide	-2.58953	-0.810631	Hypertension		paracetamol-dextromethorphan	-3.00458	-1.0752	Allergic Rhinitis
Infliximab-azathioprine	-5.17345	-1.40689	Rheumatoid Arthritis		flunisolide-procaterol	-4.70501	-1.37396	Asthma		reserpine-eprosartan	-2.78179	-1.76771	Hypertension		paracetamol-hydroxyzine	-1.90921	-1.22244	Allergic Rhinitis
Infliximab-auranofin	-1.87668	-1.98452	Rheumatoid Arthritis		flunisolide-seratrodast	-4.64912	-1.48874	Asthma		reserpine-chlorothiazide	-2.81499	-0.634031	Hypertension		paracetamol-fluticasone propionate	-2.24656	-1.29708	Allergic Rhinitis
Infliximab-ketoprofen	-1.983	-1.51997	Rheumatoid Arthritis		flunisolide-Theobromine	-3.49925	-1.19728	Asthma		reserpine-quinapril	-2.78261	-1.75525	Hypertension		paracetamol-triamcinolone	-2.12033	-0.559851	Allergic Rhinitis
Infliximab-Thalidomide	-5.3133	-2.49564	Rheumatoid Arthritis		flunisolide-troleandomycin	-2.33374	-2.58446	Asthma		reserpine-pindolol	-2.72355	-2.42898	Hypertension		paracetamol-prednisone	-2.53023	-1.13152	Allergic Rhinitis
Infliximab-ibuprofen	-1.55734	-1.20111	Rheumatoid Arthritis		flunisolide-acefylline	-3.81988	-1.45371	Asthma		reserpine-telmisartan	-2.61618	-1.42476	Hypertension		paracetamol-Astemizole	-1.62232	-0.871416	Allergic Rhinitis
Infliximab-leflunomide	-5.60818	-1.84918	Rheumatoid Arthritis		flunisolide-clorprenaline	-3.23261	-1.0695	Asthma		reserpine-methyldopa	-3.48517	-2.72009	Hypertension		paracetamol-azatadine	-1.67752	-1.24866	Allergic Rhinitis
Infliximab-captopril	-1.72356	-1.81541	Rheumatoid Arthritis		flunisolide-coumarin	-1.56532	-0.433051	Asthma		reserpine-isotretinoin	-1.64136	-0.910454	Hypertension		paracetamol-hydrocortisone	-2.60809	-0.824378	Allergic Rhinitis
Infliximab-dexamethasone	-1.96591	-1.31632	Rheumatoid Arthritis		flunisolide-ephedrine-(racemic)	-3.20436	-0.79623	Asthma		reserpine-hydrochlorothiazide	-2.81426	-0.468822	Hypertension		paracetamol-scopolamine	-2.18269	-0.805921	Allergic Rhinitis
Infliximab-Abatacept	-5.65726	-1.86979	Rheumatoid Arthritis		flunisolide-etofylline	-3.76431	-1.45891	Asthma		reserpine-guanfacine	-5.99088	-2.52379	Hypertension		paracetamol-carbinoxamine	-1.76964	-1.2499	Allergic Rhinitis
Infliximab-Lithium	-2.36414	-1.12664	Rheumatoid Arthritis		flunisolide-hydrocortisone-phosphate	-3.50687	-3.33727	Asthma		reserpine-trichlormethiazide	-2.88785	-0.482741	Hypertension		paracetamol-mometasone	-1.7113	-0.888681	Allergic Rhinitis
Infliximab-cortisone-acetate	-2.5705	-1.59467	Rheumatoid Arthritis		flunisolide-isoetharine	-3.20892	-1.06099	Asthma		reserpine-felodipine	-2.49327	-0.53909	Hypertension		paracetamol-olopatadine	-2.05165	-0.499592	Allergic Rhinitis
Infliximab-Magnesium salicylate	-2.48353	-1.54942	Rheumatoid Arthritis		flunisolide-methylprednisolone-aceponate	-3.69814	-4.92025	Asthma		reserpine-irbesartan	-2.31037	-1.39746	Hypertension		paracetamol-tripelennamine	-1.83217	-1.28954	Allergic Rhinitis
Infliximab-sasapyrine	-1.80729	-1.57148	Rheumatoid Arthritis		flunisolide-prednisolone-sodium-phosphate	-3.6725	-4.9208	Asthma		reserpine-atorvastatin	-2.26515	-0.914436	Hypertension		paracetamol-brompheniramine	-1.69173	-0.624806	Allergic Rhinitis
Infliximab-tiaprofenic-acid	-2.02169	-1.54066	Rheumatoid Arthritis		flunisolide-ramatroban	-2.86902	-1.07254	Asthma		reserpine-nifedipine	-2.07706	-0.839692	Hypertension		paracetamol-Pseudoephedrine	-2.07799	-0.0227489	Allergic Rhinitis
Infliximab-Hydroxychloroquine	-3.36201	-2.67952	Rheumatoid Arthritis		flunisolide-tianeptine	-2.14803	-0.871531	Asthma		reserpine-carvedilol	-2.59965	-1.77849	Hypertension		paracetamol-prednisolone	-2.53212	-0.671307	Allergic Rhinitis
Infliximab-Canakinumab	-5.7886	-3.52849	Rheumatoid Arthritis		flunisolide-tulobuterol	-4.76565	-1.41387	Asthma		reserpine-terazosin	-3.69952	-2.01369	Hypertension		paracetamol-pemirolast	-1.97156	-1.27807	Allergic Rhinitis
Infliximab-Tocilizumab	-5.52389	-2.29345	Rheumatoid Arthritis		Theophylline-ipratropium	-3.54895	-0.623224	Asthma		reserpine-guanethidine	-5.35248	-2.86487	Hypertension		paracetamol-Methdilazine	-1.74948	-1.26138	Allergic Rhinitis
Infliximab-temsirolimus	-2.63966	-1.94243	Rheumatoid Arthritis		Theophylline-norepinephrine	-2.63397	-0.856013	Asthma		reserpine-acebutolol	-2.69934	-2.36353	Hypertension		paracetamol-Salicylic acid	-5.02418	-4.19781	Allergic Rhinitis
Infliximab-golimumab	-6.06215	-4.96837	Rheumatoid Arthritis		Theophylline-beclomethasone-dipropionate	-4.05387	-0.711334	Asthma		reserpine-captopril	-2.36273	-1.03512	Hypertension		paracetamol-fexofenadine	-1.71394	-1.29284	Allergic Rhinitis
Infliximab-capsaicin	-1.39591	-1.8904	Rheumatoid Arthritis		Theophylline-Nitric Oxide	-4.56807	-2.41896	Asthma		reserpine-nadolol	-2.62536	-2.38292	Hypertension		paracetamol-Hydrocodone	-3.55627	-1.50797	Allergic Rhinitis
Infliximab-teriflunomide	-5.42397	-1.79967	Rheumatoid Arthritis		Theophylline-betamethasone	-2.92526	-0.629012	Asthma		reserpine-paclitaxel	-0.758986	-1.21696	Hypertension		paracetamol-methylprednisolone	-1.78186	-0.823157	Allergic Rhinitis
Infliximab-tofacitinib	-5.55306	-1.74558	Rheumatoid Arthritis		Theophylline-montelukast	-5.10639	-0.339131	Asthma		reserpine-hydralazine	-6.26579	-1.69954	Hypertension		paracetamol-desloratadine	-1.73208	-1.2843	Allergic Rhinitis
Infliximab-Certolizumab pegol	-6.0309	-4.91266	Rheumatoid Arthritis		Theophylline-zafirlukast	-4.9899	-0.326214	Asthma		reserpine-polythiazide	-2.8475	-1.05128	Hypertension		paracetamol-azelastine	-1.91954	-1.22295	Allergic Rhinitis
Infliximab-secukinumab	-5.6879	-2.87959	Rheumatoid Arthritis		Theophylline-fluticasone propionate	-2.58826	-0.638347	Asthma		reserpine-cilazapril	-2.7578	-1.70289	Hypertension		paracetamol-cromoglicic-acid	-2.64796	-1.74325	Allergic Rhinitis
Infliximab-loxoprofen	-2.45639	-1.58972	Rheumatoid Arthritis		Theophylline-triamcinolone	-3.04494	-0.552289	Asthma		reserpine-Spirapril	-2.78012	-1.76662	Hypertension		paracetamol-levocabastine	-1.84137	-0.757299	Allergic Rhinitis
Infliximab-Dexibuprofen	-2.07363	-1.45592	Rheumatoid Arthritis		Theophylline-prednisone	-2.25816	-0.86854	Asthma		reserpine-Tasosartan	-2.69686	-1.4255	Hypertension		paracetamol-chlorphenamine	-1.82424	-0.9358	Allergic Rhinitis
Infliximab-enalaprilat	-2.14773	-1.76887	Rheumatoid Arthritis		Theophylline-dyphylline	-5.11859	-4.55747	Asthma		reserpine-penbutolol	-2.65454	-2.52614	Hypertension		paracetamol-diphenylpyraline	-1.74657	-1.09301	Allergic Rhinitis
Infliximab-choline salicylate	-1.57176	-0.816855	Rheumatoid Arthritis		Theophylline-epinephrine	-3.07361	-0.80773	Asthma		reserpine-oxprenolol	-2.68617	-2.35033	Hypertension		paracetamol-cyclizine	-1.76405	-1.47437	Allergic Rhinitis
Infliximab-aurothioglucose	-1.97041	-1.40145	Rheumatoid Arthritis		Theophylline-nedocromil	-4.11242	-0.785425	Asthma		reserpine-pargyline	-6.34686	-2.49535	Hypertension		paracetamol-budesonide	-2.25901	-0.828642	Allergic Rhinitis
Infliximab-etoricoxib	-2.05352	-2.03749	Rheumatoid Arthritis		Theophylline-hydrocortisone	-2.61039	-0.660659	Asthma		reserpine-celiprolol	-2.71776	-2.35556	Hypertension		paracetamol-dexamethasone	-2.1776	-1.52332	Allergic Rhinitis
Infliximab-fostamatinib	-0.430508	-0.948147	Rheumatoid Arthritis		Theophylline-zileuton	-2.57993	-0.600857	Asthma		reserpine-nebivolol	-2.60849	-2.39561	Hypertension		paracetamol-epoprostenol	-2.58041	-3.14418	Allergic Rhinitis
Infliximab-glucosamine	-2.80566	-3.97555	Rheumatoid Arthritis		Theophylline-mometasone	-3.70115	-0.605622	Asthma		reserpine-cleviprex	-2.37751	-1.23013	Hypertension		paracetamol-Trimeprazine	-1.73823	-1.29126	Allergic Rhinitis
Infliximab-ocrelizumab	-5.45494	-2.07479	Rheumatoid Arthritis		Theophylline-tripelennamine	-2.75966	-1.17376	Asthma		reserpine-bupranolol	-2.66417	-2.28568	Hypertension		paracetamol-desonide	-2.50013	-1.57743	Allergic Rhinitis
Infliximab-DB00533	-1.99846	-2.08701	Rheumatoid Arthritis		Theophylline-metaproterenol	-4.19719	-1.12078	Asthma		reserpine-Azilsartan medoxomil	-2.6697	-1.40351	Hypertension		paracetamol-ephedrine	-2.34091	-0.654226	Allergic Rhinitis
Infliximab-DB00580	-1.6174	-1.11578	Rheumatoid Arthritis		Theophylline-Pseudoephedrine	-3.36552	-0.274084	Asthma		reserpine-aliskiren-hemifumarate	-2.83013	-1.4723	Hypertension		paracetamol-cortisone-acetate	-2.17218	-0.81133	Allergic Rhinitis
Infliximab-niflumic-acid	-1.30958	-0.741444	Rheumatoid Arthritis		Theophylline-prednisolone	-2.49247	-0.674414	Asthma		reserpine-Aranidipine	-3.33272	-1.69225	Hypertension		paracetamol-ciclesonide	-1.84192	-0.557313	Allergic Rhinitis
Infliximab-menadione	-2.22314	-0.782304	Rheumatoid Arthritis		Theophylline-terbutaline	-3.97055	-0.987579	Asthma		reserpine-azelnidipine	-2.73799	-1.4268	Hypertension		paracetamol-pranlukast	-1.57587	-1.59236	Allergic Rhinitis
Infliximab-L-Cystine	-2.27953	-1.75017	Rheumatoid Arthritis		Theophylline-pemirolast	-2.66014	-1.17847	Asthma		reserpine-Efonidipine	-2.4351	-1.45587	Hypertension		paracetamol-phenindamine	-1.75819	-1.22838	Allergic Rhinitis
Infliximab-L-Histidine	-1.09562	-0.764414	Rheumatoid Arthritis		Theophylline-salmeterol	-4.02492	-0.85304	Asthma		reserpine-fimasartan	-2.76311	-1.75084	Hypertension		paracetamol-pheniramine	-1.82996	-1.62407	Allergic Rhinitis
Infliximab-baricitinib	-5.57731	-1.71216	Rheumatoid Arthritis		Theophylline-methylprednisolone	-2.17489	-0.646348	Asthma		reserpine-enalaprilat	-2.61812	-1.60351	Hypertension		paracetamol-clofedanol	-2.59508	-1.26705	Allergic Rhinitis
Infliximab-sarilumab	-5.50943	-1.64328	Rheumatoid Arthritis		Theophylline-azelastine	-3.20451	-1.14642	Asthma		torasemide-guanadrel	-1.93883	-1.77829	Hypertension		paracetamol-levocetirizine	-1.74775	-1.25554	Allergic Rhinitis
Infliximab-aceclofenac	-1.92475	-1.58032	Rheumatoid Arthritis		Theophylline-formoterol	-4.54678	-0.975569	Asthma		torasemide-methyclothiazide	-5.91013	-5.66209	Hypertension		paracetamol-mepyramine	-1.73471	-1.27467	Allergic Rhinitis
Infliximab-alclofenac	-2.05032	-1.60866	Rheumatoid Arthritis		Theophylline-albuterol	-4.38367	-0.956711	Asthma		torasemide-metoprolol	-1.93671	-1.50361	Hypertension		paracetamol-tranilast	-2.37419	-3.21622	Allergic Rhinitis
Infliximab-amtolmetin-guacil	-2.49075	-1.59495	Rheumatoid Arthritis		Theophylline-cromoglicic-acid	-3.4732	-0.343332	Asthma		torasemide-isradipine	-2.34645	-1.91053	Hypertension		paracetamol-antazoline	-1.91506	-1.27894	Allergic Rhinitis
Infliximab-cortisone	-2.53935	-1.58603	Rheumatoid Arthritis		Theophylline-amlexanox	-4.67227	-2.78409	Asthma		torasemide-olmesartan	-2.57405	-1.93146	Hypertension		paracetamol-fluticasone furoate	-1.74144	-0.800754	Allergic Rhinitis
Infliximab-cyclosporin-a	-2.5452	-1.83038	Rheumatoid Arthritis		Theophylline-isoprenaline	-3.75259	-0.420011	Asthma		torasemide-chlorthalidone	-5.7819	-4.98443	Hypertension		paracetamol-chlorcyclizine	-1.75684	-1.26411	Allergic Rhinitis
Infliximab-dexamethasone-sodium-phosphate	-2.56176	-1.58869	Rheumatoid Arthritis		Theophylline-chlorphenamine	-2.64822	-0.487965	Asthma		torasemide-Nitroprusside	-3.00998	-1.53033	Hypertension		paracetamol-acrivastine	-1.688	-1.24132	Allergic Rhinitis
Infliximab-droxicam	-1.96282	-1.69959	Rheumatoid Arthritis		Theophylline-cilostazol	-3.22692	-4.01897	Asthma		torasemide-atenolol-(+/-)	-1.93093	-1.60317	Hypertension		paracetamol-Dexchlorpheniramine maleate	-1.9093	-1.22348	Allergic Rhinitis
Infliximab-felbinac	-2.06883	-1.88489	Rheumatoid Arthritis		Theophylline-budesonide	-4.02268	-0.661088	Asthma		torasemide-diltiazem	-2.0504	-1.8541	Hypertension		paracetamol-bilastine	-1.75219	-1.2427	Allergic Rhinitis
Infliximab-flurbiprofen-(S)-(+)	-2.50497	-1.53224	Rheumatoid Arthritis		Theophylline-Aminophylline	-5.91775	-4.59643	Asthma		torasemide-minoxidil	-2.54293	-3.07564	Hypertension		paracetamol-chloropyramine	-1.80739	-1.3098	Allergic Rhinitis
Infliximab-iguratimod	-2.69547	-2.00619	Rheumatoid Arthritis		Theophylline-dexamethasone	-2.63524	-0.46427	Asthma		torasemide-timolol	-2.07641	-1.47552	Hypertension		paracetamol-Mequitazine	-1.76362	-1.25614	Allergic Rhinitis
Infliximab-methylprednisolone-aceponate	-2.54517	-1.63247	Rheumatoid Arthritis		Theophylline-desonide	-2.31876	-0.104751	Asthma		torasemide-amlodipine	-2.54974	-2.65834	Hypertension		paracetamol-propylhexedrine	-2.73923	-1.34066	Allergic Rhinitis
Infliximab-mofezolac	-2.44047	-1.68917	Rheumatoid Arthritis		Theophylline-Arformoterol	-3.0035	-1.15479	Asthma		torasemide-triamterene	-4.96232	-2.81947	Hypertension		paracetamol-Terfenadine	-1.68437	-0.738399	Allergic Rhinitis
Infliximab-nonivamide	-2.23132	-1.75588	Rheumatoid Arthritis		Theophylline-Pirbuterol	-4.05026	-1.09984	Asthma		torasemide-nisoldipine	-2.27898	-2.17765	Hypertension		Codeine-ipratropium	-2.63986	-2.94785	Allergic Rhinitis
Infliximab-prednisolone-sodium-phosphate	-2.5225	-1.54124	Rheumatoid Arthritis		Theophylline-ephedrine	-2.87996	-0.451471	Asthma		torasemide-spironolactone	-4.06513	-1.00816	Hypertension		Codeine-cetirizine	-2.52383	-2.60383	Allergic Rhinitis
Infliximab-tepoxalin	-2.83816	-1.94388	Rheumatoid Arthritis		Theophylline-cortisone-acetate	-2.63871	-0.70335	Asthma		torasemide-bendroflumethiazide	-5.73693	-5.32894	Hypertension		Codeine-doxylamine	-2.5468	-2.75569	Allergic Rhinitis
Rituximab-cyclosporine	-2.74942	0.351576	Rheumatoid Arthritis		Theophylline-tiotropium	-4.31746	-0.641897	Asthma		torasemide-prazosin	-2.90584	-1.01068	Hypertension		Codeine-phenylephrine	-2.4353	-2.57566	Allergic Rhinitis
Rituximab-Vitamin E	-2.35779	-0.214457	Rheumatoid Arthritis		Theophylline-ciclesonide	-3.79819	-0.589184	Asthma		torasemide-fosinopril	-2.55732	-2.12903	Hypertension		Codeine-beclomethasone-dipropionate	-2.85571	-1.10978	Allergic Rhinitis
Rituximab-indomethacin	-0.88205	0.198889	Rheumatoid Arthritis		Theophylline-pranlukast	-5.24374	-0.428595	Asthma		torasemide-trandolapril	-2.49718	-2.05741	Hypertension		Codeine-Phenylpropanolamine	-2.75231	-2.33161	Allergic Rhinitis
Rituximab-betamethasone	-1.66973	-0.296009	Rheumatoid Arthritis		Theophylline-roflumilast	-5.60471	-4.12714	Asthma		torasemide-carteolol	-2.16107	-1.52063	Hypertension		Codeine-Dexbrompheniramine	-2.59442	-2.5903	Allergic Rhinitis
Rituximab-nabumetone	-1.63368	-0.412269	Rheumatoid Arthritis		Theophylline-ibudilast	-5.67206	-3.77406	Asthma		torasemide-metolazone	-5.99406	-5.97973	Hypertension		Codeine-promazine	-2.47995	-2.63906	Allergic Rhinitis
Rituximab-tenoxicam	-1.51314	-0.383661	Rheumatoid Arthritis		Theophylline-apremilast	-3.15889	-3.23689	Asthma		torasemide-lercanidipine	-2.37397	-1.92427	Hypertension		Codeine-triprolidine	-2.49998	-2.65833	Allergic Rhinitis
Rituximab-celecoxib	-2.80598	0.267311	Rheumatoid Arthritis		Theophylline-tranilast	-2.72192	-0.655802	Asthma		torasemide-benazepril	-2.58838	-2.1075	Hypertension		Codeine-cyproheptadine	-2.768	-2.6507	Allergic Rhinitis
Rituximab-tolmetin	-1.40853	-0.414466	Rheumatoid Arthritis		Theophylline-fluticasone furoate	-4.4715	-0.61846	Asthma		torasemide-propranolol	-2.06446	-1.27276	Hypertension		Codeine-betamethasone	-2.73234	-1.02169	Allergic Rhinitis
Rituximab-piroxicam	-1.53322	-0.445848	Rheumatoid Arthritis		Theophylline-vilanterol	-4.79079	-1.09962	Asthma		torasemide-clonidine	-2.47375	-0.989322	Hypertension		Codeine-loratadine	-2.43477	-2.31157	Allergic Rhinitis
Rituximab-methotrexate	-2.89518	-0.554749	Rheumatoid Arthritis		Theophylline-DB00729	-2.53414	-1.06218	Asthma		torasemide-enalapril	-2.54794	-2.08673	Hypertension		Codeine-Methylscopolamine bromide	-2.58013	-3.2072	Allergic Rhinitis
Rituximab-fenoprofen	-1.55364	-0.152006	Rheumatoid Arthritis		Theophylline-atropine	-1.87923	-0.0668047	Asthma		torasemide-doxazosin	-2.87875	-1.22485	Hypertension		Codeine-montelukast	-2.53558	-0.723912	Allergic Rhinitis
Rituximab-enalapril	-1.28497	-0.870115	Rheumatoid Arthritis		Theophylline-bambuterol	-4.05019	-0.703664	Asthma		torasemide-amiloride	-4.0938	-1.66406	Hypertension		Codeine-dextromethorphan	-4.36648	-3.36423	Allergic Rhinitis
Rituximab-diclofenac	-1.45406	0.285555	Rheumatoid Arthritis		Theophylline-benralizumab	-4.88043	-0.242153	Asthma		torasemide-labetalol	-1.95871	-1.13007	Hypertension		Codeine-hydroxyzine	-2.24893	-2.63387	Allergic Rhinitis
Rituximab-sulindac	-1.6638	-0.170077	Rheumatoid Arthritis		Theophylline-chloropyramine	-2.74706	-1.15732	Asthma		torasemide-bisoprolol	-2.14226	-1.47151	Hypertension		Codeine-fluticasone propionate	-2.12788	-1.34706	Allergic Rhinitis
Rituximab-chloroquine	-1.97518	-0.540546	Rheumatoid Arthritis		Theophylline-DB00587	-4.39304	-0.429331	Asthma		torasemide-nicardipine	-2.33794	-0.896586	Hypertension		Codeine-triamcinolone	-2.40604	-0.971186	Allergic Rhinitis
Rituximab-triamcinolone	-1.67095	-0.7281	Rheumatoid Arthritis		Theophylline-clenbuterol	-4.19075	-0.738415	Asthma		torasemide-Guanabenz	-2.76572	-1.45826	Hypertension		Codeine-prednisone	-2.72013	-1.03078	Allergic Rhinitis
Rituximab-prednisone	-1.87837	-0.627619	Rheumatoid Arthritis		Theophylline-doxofylline	-5.89187	-4.00199	Asthma		torasemide-mecamylamine	-2.47994	-1.55613	Hypertension		Codeine-Astemizole	-2.43983	-1.91496	Allergic Rhinitis
Rituximab-flurbiprofen-(+/-)	-1.35015	-0.387887	Rheumatoid Arthritis		Theophylline-DB00824	-5.13734	-4.58318	Asthma		torasemide-verapamil	-2.41808	-1.22302	Hypertension		Codeine-azatadine	-2.45956	-2.57356	Allergic Rhinitis
Rituximab-hydrocortisone	-1.60951	-0.121458	Rheumatoid Arthritis		Theophylline-DB01288	-3.44855	-1.02774	Asthma		torasemide-losartan	-2.52186	-1.91466	Hypertension		Codeine-hydrocortisone	-2.75706	-0.876267	Allergic Rhinitis
Rituximab-etodolac	-1.6203	-0.338462	Rheumatoid Arthritis		Theophylline-hexoprenaline	-4.1921	-1.01297	Asthma		torasemide-moexipril	-2.27234	-1.57204	Hypertension		Codeine-scopolamine	-2.24624	-2.53381	Allergic Rhinitis
Rituximab-mefenamic-acid	-1.2371	0.22517	Rheumatoid Arthritis		Theophylline-DB01303	-5.06198	-4.61479	Asthma		torasemide-furosemide	-5.66631	-4.8961	Hypertension		Codeine-carbinoxamine	-2.54777	-2.62275	Allergic Rhinitis
Rituximab-naproxen	-1.25913	-0.382213	Rheumatoid Arthritis		Theophylline-procaterol	-4.24294	-1.08339	Asthma		torasemide-eplerenone	-4.83383	-2.28106	Hypertension		Codeine-mometasone	-2.14818	-1.15408	Allergic Rhinitis
Rituximab-sulfasalazine	-1.46377	-0.0654992	Rheumatoid Arthritis		Theophylline-seratrodast	-5.34666	-1.43245	Asthma		torasemide-lisinopril	-2.27127	-1.66486	Hypertension		Codeine-olopatadine	-2.60276	-0.957725	Allergic Rhinitis
Rituximab-meloxicam	-1.55407	-0.442787	Rheumatoid Arthritis		Theophylline-Theobromine	-4.80644	-4.03249	Asthma		torasemide-hydroflumethiazide	-5.70307	-4.92369	Hypertension		Codeine-tripelennamine	-2.5878	-2.63139	Allergic Rhinitis
Rituximab-prednisolone	-1.77152	-0.452725	Rheumatoid Arthritis		Theophylline-troleandomycin	-1.57573	-0.724315	Asthma		torasemide-perindopril	-2.50704	-2.10385	Hypertension		Codeine-brompheniramine	-2.50669	-2.84258	Allergic Rhinitis
Rituximab-diflunisal	-1.31836	-0.380039	Rheumatoid Arthritis		Theophylline-acefylline	-4.32514	-3.7425	Asthma		torasemide-candesartan-cilextil	-2.65251	-1.60241	Hypertension		Codeine-Pseudoephedrine	-2.54846	-1.53769	Allergic Rhinitis
Rituximab-Salicylic acid	-1.29759	-0.311894	Rheumatoid Arthritis		Theophylline-clorprenaline	-3.07283	-1.11756	Asthma		torasemide-indapamide	-4.25718	-3.9371	Hypertension		Codeine-prednisolone	-2.8617	-1.21665	Allergic Rhinitis
Rituximab-meclofenamic-acid	-1.21965	-0.0583249	Rheumatoid Arthritis		Theophylline-coumarin	-1.41457	0.593781	Asthma		torasemide-eprosartan	-2.49005	-1.95435	Hypertension		Codeine-pemirolast	-2.52779	-2.58813	Allergic Rhinitis
Rituximab-aspirin	-1.22184	0.506709	Rheumatoid Arthritis		Theophylline-ephedrine-(racemic)	-2.64359	-1.07936	Asthma		torasemide-chlorothiazide	-5.72755	-5.18848	Hypertension		Codeine-Methdilazine	-2.50846	-2.69196	Allergic Rhinitis
Rituximab-methylprednisolone	-2.04648	-0.35939	Rheumatoid Arthritis		Theophylline-etofylline	-4.2637	-3.72707	Asthma		torasemide-quinapril	-2.50157	-2.05815	Hypertension		Codeine-Salicylic acid	-4.24717	-0.695491	Allergic Rhinitis
Rituximab-oxaprozin	-1.57053	-0.382406	Rheumatoid Arthritis		Theophylline-hydrocortisone-phosphate	-2.82535	-0.759831	Asthma		torasemide-pindolol	-2.02481	-1.23785	Hypertension		Codeine-fexofenadine	-2.47385	-2.64707	Allergic Rhinitis
Rituximab-azathioprine	-3.22234	-0.379063	Rheumatoid Arthritis		Theophylline-isoetharine	-3.0293	-1.11148	Asthma		torasemide-telmisartan	-2.48021	-1.62905	Hypertension		Codeine-Hydrocodone	-5.34442	-6.47558	Allergic Rhinitis
Rituximab-auranofin	-1.35662	-0.0914452	Rheumatoid Arthritis		Theophylline-methylprednisolone-aceponate	-2.69157	-0.715159	Asthma		torasemide-methyldopa	-2.81155	-1.47229	Hypertension		Codeine-methylprednisolone	-1.81947	-1.07654	Allergic Rhinitis
Rituximab-ketoprofen	-1.5173	-0.590824	Rheumatoid Arthritis		Theophylline-prednisolone-sodium-phosphate	-2.66164	-0.595236	Asthma		torasemide-isotretinoin	-2.29333	-0.729804	Hypertension		Codeine-desloratadine	-2.51406	-2.60684	Allergic Rhinitis
Rituximab-Thalidomide	-2.89718	-0.5346	Rheumatoid Arthritis		Theophylline-ramatroban	-2.91344	-1.35742	Asthma		torasemide-hydrochlorothiazide	-4.61025	-4.50306	Hypertension		Codeine-azelastine	-2.65263	-2.60219	Allergic Rhinitis
Rituximab-ibuprofen	-0.958906	-0.536151	Rheumatoid Arthritis		Theophylline-tianeptine	-1.8104	-0.364303	Asthma		torasemide-guanfacine	-2.89712	-1.3225	Hypertension		Codeine-cromoglicic-acid	-3.12338	-1.3311	Allergic Rhinitis
Rituximab-leflunomide	-3.53696	-0.813653	Rheumatoid Arthritis		Theophylline-tulobuterol	-4.2204	-1.17439	Asthma		torasemide-trichlormethiazide	-5.84935	-5.34948	Hypertension		Codeine-levocabastine	-2.50512	-1.86033	Allergic Rhinitis
Rituximab-captopril	-1.38165	-1.31524	Rheumatoid Arthritis		ipratropium-norepinephrine	-2.844	-2.88419	Asthma		torasemide-felodipine	-2.31486	-1.29865	Hypertension		Codeine-chlorphenamine	-2.65047	-2.7241	Allergic Rhinitis
Rituximab-dexamethasone	-1.76528	0.200671	Rheumatoid Arthritis		ipratropium-beclomethasone-dipropionate	-4.76023	-0.290515	Asthma		torasemide-irbesartan	-2.18612	-1.22682	Hypertension		Codeine-diphenylpyraline	-2.54897	-2.74155	Allergic Rhinitis
Rituximab-Abatacept	-3.60928	-1.91331	Rheumatoid Arthritis		ipratropium-Nitric Oxide	-4.10888	-0.597658	Asthma		torasemide-atorvastatin	-2.46373	-1.28639	Hypertension		Codeine-cyclizine	-2.44955	-1.56403	Allergic Rhinitis
Rituximab-Lithium	-2.2358	-0.663932	Rheumatoid Arthritis		ipratropium-betamethasone	-3.81698	-0.193295	Asthma		torasemide-nifedipine	-2.00633	-1.70819	Hypertension		Codeine-budesonide	-2.84724	-1.08634	Allergic Rhinitis
Rituximab-cortisone-acetate	-2.3653	-0.331582	Rheumatoid Arthritis		ipratropium-montelukast	-4.29149	-0.0174182	Asthma		torasemide-carvedilol	-2.08444	-0.793014	Hypertension		Codeine-dexamethasone	-2.214	-1.17964	Allergic Rhinitis
Rituximab-Magnesium salicylate	-1.97733	-0.43034	Rheumatoid Arthritis		ipratropium-zafirlukast	-4.29834	-0.0416732	Asthma		torasemide-terazosin	-4.62621	-1.23059	Hypertension		Codeine-epoprostenol	-2.43206	-1.46079	Allergic Rhinitis
Rituximab-sasapyrine	-1.32635	-0.417456	Rheumatoid Arthritis		ipratropium-fluticasone propionate	-2.89391	-0.350417	Asthma		torasemide-guanethidine	-2.40399	-1.83423	Hypertension		Codeine-Trimeprazine	-2.51341	-2.58525	Allergic Rhinitis
Rituximab-tiaprofenic-acid	-1.5372	-0.392306	Rheumatoid Arthritis		ipratropium-triamcinolone	-3.94274	-0.284654	Asthma		torasemide-acebutolol	-1.95756	-1.47619	Hypertension		Codeine-desonide	-2.32318	-0.882275	Allergic Rhinitis
Rituximab-Hydroxychloroquine	-1.81212	-0.853306	Rheumatoid Arthritis		ipratropium-prednisone	-2.8444	-0.225765	Asthma		torasemide-captopril	-2.24767	-1.43291	Hypertension		Codeine-ephedrine	-2.72275	-2.31849	Allergic Rhinitis
Rituximab-Canakinumab	-3.51682	-1.15059	Rheumatoid Arthritis		ipratropium-dyphylline	-4.26786	-1.11918	Asthma		torasemide-nadolol	-1.89561	-1.27754	Hypertension		Codeine-cortisone-acetate	-2.18463	-1.06019	Allergic Rhinitis
Rituximab-Tocilizumab	-3.51384	-1.13345	Rheumatoid Arthritis		ipratropium-epinephrine	-3.35654	-2.48954	Asthma		torasemide-paclitaxel	-1.02124	-0.94168	Hypertension		Codeine-ciclesonide	-2.42746	-0.961974	Allergic Rhinitis
Rituximab-temsirolimus	-4.17749	0.0446525	Rheumatoid Arthritis		ipratropium-nedocromil	-5.01382	-0.107769	Asthma		torasemide-hydralazine	-2.84172	-1.19354	Hypertension		Codeine-pranlukast	-2.45549	-0.264988	Allergic Rhinitis
Rituximab-golimumab	-3.42616	-1.10629	Rheumatoid Arthritis		ipratropium-hydrocortisone	-3.41666	0.0184062	Asthma		torasemide-polythiazide	-6.0299	-6.06398	Hypertension		Codeine-phenindamine	-2.53297	-2.62474	Allergic Rhinitis
Rituximab-capsaicin	-0.844171	0.00334056	Rheumatoid Arthritis		ipratropium-zileuton	-2.71943	-0.192949	Asthma		torasemide-cilazapril	-2.59299	-2.02527	Hypertension		Codeine-pheniramine	-2.56595	-2.35627	Allergic Rhinitis
Rituximab-teriflunomide	-3.4162	-0.353051	Rheumatoid Arthritis		ipratropium-mometasone	-4.94784	-0.266194	Asthma		torasemide-Spirapril	-2.49936	-2.09405	Hypertension		Codeine-clofedanol	-4.12744	-2.65033	Allergic Rhinitis
Rituximab-tofacitinib	-3.56792	-1.49946	Rheumatoid Arthritis		ipratropium-tripelennamine	-3.83682	-4.37266	Asthma		torasemide-Tasosartan	-2.40932	-1.61169	Hypertension		Codeine-levocetirizine	-2.51012	-2.60021	Allergic Rhinitis
Rituximab-Certolizumab pegol	-3.4956	-1.2834	Rheumatoid Arthritis		ipratropium-metaproterenol	-4.94505	-1.90677	Asthma		torasemide-penbutolol	-1.99585	-1.35349	Hypertension		Codeine-mepyramine	-2.4813	-2.63396	Allergic Rhinitis
Rituximab-secukinumab	-3.50256	-1.33951	Rheumatoid Arthritis		ipratropium-Pseudoephedrine	-4.28761	-1.37736	Asthma		torasemide-oxprenolol	-1.94235	-1.34568	Hypertension		Codeine-tranilast	-2.84445	-1.99062	Allergic Rhinitis
Rituximab-loxoprofen	-1.9404	-0.367781	Rheumatoid Arthritis		ipratropium-prednisolone	-3.20567	-0.534102	Asthma		torasemide-pargyline	-2.83694	-1.6525	Hypertension		Codeine-antazoline	-2.61849	-2.6058	Allergic Rhinitis
Rituximab-Dexibuprofen	-1.6669	-0.64986	Rheumatoid Arthritis		ipratropium-terbutaline	-4.80876	-2.41853	Asthma		torasemide-celiprolol	-2.00388	-1.03628	Hypertension		Codeine-fluticasone furoate	-2.43828	-1.04536	Allergic Rhinitis
Rituximab-enalaprilat	-1.64584	-1.22734	Rheumatoid Arthritis		ipratropium-pemirolast	-3.92502	-4.33395	Asthma		torasemide-nebivolol	-2.10281	-1.51252	Hypertension		Codeine-chlorcyclizine	-2.52561	-2.68313	Allergic Rhinitis
Rituximab-choline salicylate	-1.23513	-0.257275	Rheumatoid Arthritis		ipratropium-salmeterol	-4.84227	-2.42528	Asthma		torasemide-cleviprex	-2.27936	-2.49608	Hypertension		Codeine-acrivastine	-2.47852	-2.6339	Allergic Rhinitis
Rituximab-aurothioglucose	-1.5656	-0.0823552	Rheumatoid Arthritis		ipratropium-methylprednisolone	-2.63595	-0.219987	Asthma		torasemide-bupranolol	-1.91781	-1.29934	Hypertension		Codeine-Dexchlorpheniramine maleate	-2.4696	-2.58134	Allergic Rhinitis
Rituximab-etoricoxib	-1.5989	-0.634701	Rheumatoid Arthritis		ipratropium-azelastine	-4.62264	-4.36477	Asthma		torasemide-Azilsartan medoxomil	-2.44668	-1.6301	Hypertension		Codeine-bilastine	-2.5269	-2.62584	Allergic Rhinitis
Rituximab-fostamatinib	-0.799344	-0.0200968	Rheumatoid Arthritis		ipratropium-formoterol	-4.78105	-2.43438	Asthma		torasemide-aliskiren-hemifumarate	-2.69346	-2.59545	Hypertension		Codeine-chloropyramine	-2.53286	-2.63144	Allergic Rhinitis
Rituximab-glucosamine	-1.90718	-1.09439	Rheumatoid Arthritis		ipratropium-albuterol	-4.78067	-2.44564	Asthma		torasemide-Aranidipine	-2.85201	-1.5721	Hypertension		Codeine-Mequitazine	-2.52715	-2.66502	Allergic Rhinitis
Rituximab-ocrelizumab	-4.10908	-4.29765	Rheumatoid Arthritis		ipratropium-cromoglicic-acid	-4.53651	-1.01476	Asthma		torasemide-azelnidipine	-2.74837	-1.89342	Hypertension		Codeine-propylhexedrine	-2.97305	-2.65339	Allergic Rhinitis
Rituximab-DB00533	-1.57485	-0.946857	Rheumatoid Arthritis		ipratropium-amlexanox	-3.80264	0.0133574	Asthma		torasemide-Efonidipine	-2.8379	-1.98022	Hypertension		Codeine-Terfenadine	-2.52805	-2.66681	Allergic Rhinitis
Rituximab-DB00580	-1.27356	0.0764632	Rheumatoid Arthritis		ipratropium-isoprenaline	-3.70313	-1.32042	Asthma		torasemide-fimasartan	-2.51773	-1.96036	Hypertension		ipratropium-cetirizine	-3.97748	-4.42466	Allergic Rhinitis
Rituximab-niflumic-acid	-0.999633	0.187751	Rheumatoid Arthritis		ipratropium-chlorphenamine	-3.62485	-4.07382	Asthma		torasemide-enalaprilat	-2.41555	-1.86835	Hypertension		ipratropium-doxylamine	-4.39693	-4.27287	Allergic Rhinitis
Rituximab-menadione	-2.05422	-0.358987	Rheumatoid Arthritis		ipratropium-cilostazol	-1.69104	-0.776884	Asthma		guanadrel-methyclothiazide	-1.95542	-1.32174	Hypertension		ipratropium-phenylephrine	-4.40398	-4.40583	Allergic Rhinitis
Rituximab-L-Cystine	-2.09003	-0.209601	Rheumatoid Arthritis		ipratropium-budesonide	-4.75224	-0.244221	Asthma		guanadrel-metoprolol	-2.66037	-3.2962	Hypertension		ipratropium-beclomethasone-dipropionate	-4.76023	-0.290515	Allergic Rhinitis
Rituximab-L-Histidine	-1.04248	0.0605587	Rheumatoid Arthritis		ipratropium-Aminophylline	-3.94602	-1.29282	Asthma		guanadrel-isradipine	-1.89429	-2.20831	Hypertension		ipratropium-Phenylpropanolamine	-4.93361	-3.22971	Allergic Rhinitis
Rituximab-baricitinib	-3.66367	-1.55362	Rheumatoid Arthritis		ipratropium-dexamethasone	-3.30858	-0.301109	Asthma		guanadrel-olmesartan	-2.03131	-1.68081	Hypertension		ipratropium-Dexbrompheniramine	-4.01234	-4.38875	Allergic Rhinitis
Rituximab-sarilumab	-3.91137	-5.46599	Rheumatoid Arthritis		ipratropium-desonide	-3.07165	0.0127038	Asthma		guanadrel-chlorthalidone	-1.93406	-1.18918	Hypertension		ipratropium-promazine	-3.05734	-5.80887	Allergic Rhinitis
Rituximab-aceclofenac	-1.46023	-0.422179	Rheumatoid Arthritis		ipratropium-Arformoterol	-3.58067	-1.89081	Asthma		guanadrel-Nitroprusside	-3.20436	-1.40757	Hypertension		ipratropium-triprolidine	-3.99546	-4.46524	Allergic Rhinitis
Rituximab-alclofenac	-1.58028	-0.416434	Rheumatoid Arthritis		ipratropium-Pirbuterol	-4.798	-2.37609	Asthma		guanadrel-atenolol-(+/-)	-2.75084	-3.3671	Hypertension		ipratropium-cyproheptadine	-4.12717	-5.84901	Allergic Rhinitis
Rituximab-amtolmetin-guacil	-1.98333	-0.391388	Rheumatoid Arthritis		ipratropium-ephedrine	-4.07759	-3.58093	Asthma		guanadrel-diltiazem	-1.73188	-2.68099	Hypertension		ipratropium-betamethasone	-3.81698	-0.193295	Allergic Rhinitis
Rituximab-cortisone	-2.36232	-0.325992	Rheumatoid Arthritis		ipratropium-cortisone-acetate	-3.12803	-0.215745	Asthma		guanadrel-minoxidil	-2.30034	-1.44288	Hypertension		ipratropium-loratadine	-3.91334	-3.78539	Allergic Rhinitis
Rituximab-cyclosporin-a	-2.33941	-0.430193	Rheumatoid Arthritis		ipratropium-tiotropium	-6.20259	-7.43034	Asthma		guanadrel-timolol	-2.70651	-3.26505	Hypertension		ipratropium-Methylscopolamine bromide	-4.35854	-7.11661	Allergic Rhinitis
Rituximab-dexamethasone-sodium-phosphate	-2.37656	-0.360533	Rheumatoid Arthritis		ipratropium-ciclesonide	-5.14093	-0.269808	Asthma		guanadrel-amlodipine	-1.79198	-2.03376	Hypertension		ipratropium-montelukast	-4.29149	-0.0174182	Allergic Rhinitis
Rituximab-droxicam	-1.49594	-0.447045	Rheumatoid Arthritis		ipratropium-pranlukast	-4.03669	0.531212	Asthma		guanadrel-triamterene	-1.65403	-1.49754	Hypertension		ipratropium-dextromethorphan	-2.43227	-2.01763	Allergic Rhinitis
Rituximab-felbinac	-1.49113	-1.47882	Rheumatoid Arthritis		ipratropium-roflumilast	-4.14697	-0.798504	Asthma		guanadrel-nisoldipine	-1.90448	-2.58638	Hypertension		ipratropium-hydroxyzine	-2.60355	-4.42114	Allergic Rhinitis
Rituximab-flurbiprofen-(S)-(+)	-1.99854	-0.36815	Rheumatoid Arthritis		ipratropium-ibudilast	-3.85382	-0.0280803	Asthma		guanadrel-spironolactone	-1.19343	-1.24574	Hypertension		ipratropium-fluticasone propionate	-2.89391	-0.350417	Allergic Rhinitis
Rituximab-iguratimod	-2.20238	-0.622335	Rheumatoid Arthritis		ipratropium-apremilast	-2.0864	-0.151413	Asthma		guanadrel-bendroflumethiazide	-1.9297	-1.37484	Hypertension		ipratropium-triamcinolone	-3.94274	-0.284654	Allergic Rhinitis
Rituximab-methylprednisolone-aceponate	-2.3771	-0.35197	Rheumatoid Arthritis		ipratropium-tranilast	-3.68377	-2.59422	Asthma		guanadrel-prazosin	-3.31945	-4.21183	Hypertension		ipratropium-prednisone	-2.8444	-0.225765	Allergic Rhinitis
Rituximab-mofezolac	-1.91404	-0.54398	Rheumatoid Arthritis		ipratropium-fluticasone furoate	-5.12071	-0.223042	Asthma		guanadrel-fosinopril	-2.02496	-2.01335	Hypertension		ipratropium-Astemizole	-3.78009	-2.89873	Allergic Rhinitis
Rituximab-nonivamide	-1.78383	-0.359297	Rheumatoid Arthritis		ipratropium-vilanterol	-4.90435	-1.91819	Asthma		guanadrel-trandolapril	-2.00374	-2.00466	Hypertension		ipratropium-azatadine	-3.93604	-4.40228	Allergic Rhinitis
Rituximab-prednisolone-sodium-phosphate	-2.34976	-0.338709	Rheumatoid Arthritis		ipratropium-DB00729	-4.19964	-5.8379	Asthma		guanadrel-carteolol	-2.68802	-3.31177	Hypertension		ipratropium-hydrocortisone	-3.41666	0.0184062	Allergic Rhinitis
Rituximab-tepoxalin	-2.5259	-0.72805	Rheumatoid Arthritis		ipratropium-atropine	-3.9414	-5.86286	Asthma		guanadrel-metolazone	-1.97876	-1.97625	Hypertension		ipratropium-scopolamine	-2.88098	-5.15688	Allergic Rhinitis
cyclosporine-Vitamin E	-2.19706	-0.545753	Rheumatoid Arthritis		ipratropium-bambuterol	-5.00057	-2.17094	Asthma		guanadrel-lercanidipine	-1.78557	-2.81024	Hypertension		ipratropium-carbinoxamine	-3.99145	-4.38879	Allergic Rhinitis
cyclosporine-indomethacin	-1.43826	-1.31475	Rheumatoid Arthritis		ipratropium-benralizumab	-3.97085	0.178417	Asthma		guanadrel-benazepril	-2.03057	-2.00287	Hypertension		ipratropium-mometasone	-4.94784	-0.266194	Allergic Rhinitis
cyclosporine-betamethasone	-1.85796	-0.781194	Rheumatoid Arthritis		ipratropium-chloropyramine	-3.81361	-4.41569	Asthma		guanadrel-propranolol	-2.8024	-3.96171	Hypertension		ipratropium-olopatadine	-4.35227	-1.37436	Allergic Rhinitis
cyclosporine-nabumetone	-2.0664	-1.39026	Rheumatoid Arthritis		ipratropium-DB00587	-4.24846	-0.127561	Asthma		guanadrel-clonidine	-2.9423	-4.85972	Hypertension		ipratropium-tripelennamine	-3.83682	-4.37266	Allergic Rhinitis
cyclosporine-tenoxicam	-1.99646	-1.37838	Rheumatoid Arthritis		ipratropium-clenbuterol	-4.65892	-1.47115	Asthma		guanadrel-enalapril	-2.06782	-1.94861	Hypertension		ipratropium-brompheniramine	-4.49634	-7.0344	Allergic Rhinitis
cyclosporine-celecoxib	-1.57649	-0.652935	Rheumatoid Arthritis		ipratropium-doxofylline	-4.02318	-1.45366	Asthma		guanadrel-doxazosin	-3.43676	-4.25361	Hypertension		ipratropium-Pseudoephedrine	-4.28761	-1.37736	Allergic Rhinitis
cyclosporine-tolmetin	-1.90367	-1.36942	Rheumatoid Arthritis		ipratropium-DB00824	-3.11826	-1.64561	Asthma		guanadrel-amiloride	-1.26055	-0.960917	Hypertension		ipratropium-prednisolone	-3.20567	-0.534102	Allergic Rhinitis
cyclosporine-piroxicam	-1.93219	-1.37354	Rheumatoid Arthritis		ipratropium-DB01288	-4.22202	-2.4472	Asthma		guanadrel-labetalol	-2.9781	-4.12452	Hypertension		ipratropium-pemirolast	-3.92502	-4.33395	Allergic Rhinitis
cyclosporine-methotrexate	-4.18065	-0.610551	Rheumatoid Arthritis		ipratropium-hexoprenaline	-4.9806	-1.76626	Asthma		guanadrel-bisoprolol	-2.44184	-3.27293	Hypertension		ipratropium-Methdilazine	-3.97725	-4.43617	Allergic Rhinitis
cyclosporine-fenoprofen	-2.08554	-1.57147	Rheumatoid Arthritis		ipratropium-DB01303	-4.29566	-1.05102	Asthma		guanadrel-nicardipine	-2.56424	-3.04537	Hypertension		ipratropium-Salicylic acid	-2.50894	0.3569	Allergic Rhinitis
cyclosporine-enalapril	-1.91488	-0.457117	Rheumatoid Arthritis		ipratropium-procaterol	-4.8559	-1.87816	Asthma		guanadrel-Guanabenz	-4.19536	-5.10248	Hypertension		ipratropium-fexofenadine	-3.93019	-4.39998	Allergic Rhinitis
cyclosporine-diclofenac	-1.7204	-0.388003	Rheumatoid Arthritis		ipratropium-seratrodast	-4.20639	-1.52726	Asthma		guanadrel-mecamylamine	-2.66526	-2.6819	Hypertension		ipratropium-Hydrocodone	-3.18462	-2.74764	Allergic Rhinitis
cyclosporine-sulindac	-1.91537	-1.58143	Rheumatoid Arthritis		ipratropium-Theobromine	-3.43807	-1.72277	Asthma		guanadrel-verapamil	-2.31165	-2.78559	Hypertension		ipratropium-methylprednisolone	-2.63595	-0.219987	Allergic Rhinitis
cyclosporine-chloroquine	-2.7504	-0.341282	Rheumatoid Arthritis		ipratropium-troleandomycin	-2.01722	-0.872718	Asthma		guanadrel-losartan	-2.01051	-1.70478	Hypertension		ipratropium-desloratadine	-3.89855	-4.33767	Allergic Rhinitis
cyclosporine-triamcinolone	-1.94535	-0.494394	Rheumatoid Arthritis		ipratropium-acefylline	-3.64157	-2.20857	Asthma		guanadrel-moexipril	-1.92822	-1.55658	Hypertension		ipratropium-azelastine	-4.62264	-4.36477	Allergic Rhinitis
cyclosporine-prednisone	-1.91861	-0.999831	Rheumatoid Arthritis		ipratropium-clorprenaline	-3.62936	-2.33671	Asthma		guanadrel-furosemide	-1.9931	-1.60569	Hypertension		ipratropium-cromoglicic-acid	-4.53651	-1.01476	Allergic Rhinitis
cyclosporine-flurbiprofen-(+/-)	-1.85554	-1.31687	Rheumatoid Arthritis		ipratropium-coumarin	-1.9467	-0.610541	Asthma		guanadrel-eplerenone	-1.73739	-2.15721	Hypertension		ipratropium-levocabastine	-4.74876	-3.52403	Allergic Rhinitis
cyclosporine-hydrocortisone	-2.01726	-0.996552	Rheumatoid Arthritis		ipratropium-ephedrine-(racemic)	-3.70678	-3.98026	Asthma		guanadrel-lisinopril	-1.63161	-1.57623	Hypertension		ipratropium-chlorphenamine	-3.62485	-4.07382	Allergic Rhinitis
cyclosporine-etodolac	-2.00687	-1.40475	Rheumatoid Arthritis		ipratropium-etofylline	-3.60796	-2.1591	Asthma		guanadrel-hydroflumethiazide	-1.96011	-1.10144	Hypertension		ipratropium-diphenylpyraline	-3.87086	-4.18593	Allergic Rhinitis
cyclosporine-mefenamic-acid	-1.66838	-0.811843	Rheumatoid Arthritis		ipratropium-hydrocortisone-phosphate	-3.0817	-0.199027	Asthma		guanadrel-perindopril	-1.61074	-1.24448	Hypertension		ipratropium-cyclizine	-3.79771	-2.6173	Allergic Rhinitis
cyclosporine-naproxen	-1.61003	-1.38481	Rheumatoid Arthritis		ipratropium-isoetharine	-3.60273	-2.27505	Asthma		guanadrel-candesartan-cilextil	-2.43151	-1.374	Hypertension		ipratropium-budesonide	-4.75224	-0.244221	Allergic Rhinitis
cyclosporine-sulfasalazine	-1.78969	-0.726241	Rheumatoid Arthritis		ipratropium-methylprednisolone-aceponate	-3.17747	-0.249156	Asthma		guanadrel-indapamide	-1.53469	-1.72799	Hypertension		ipratropium-dexamethasone	-3.30858	-0.301109	Allergic Rhinitis
cyclosporine-meloxicam	-2.04238	-1.31468	Rheumatoid Arthritis		ipratropium-prednisolone-sodium-phosphate	-3.15942	-0.191023	Asthma		guanadrel-eprosartan	-2.04893	-1.74358	Hypertension		ipratropium-epoprostenol	-1.40413	-0.409336	Allergic Rhinitis
cyclosporine-prednisolone	-2.0768	-0.622879	Rheumatoid Arthritis		ipratropium-ramatroban	-2.68302	-1.12949	Asthma		guanadrel-chlorothiazide	-1.94831	-1.45009	Hypertension		ipratropium-Trimeprazine	-4.02663	-4.28182	Allergic Rhinitis
cyclosporine-diflunisal	-1.51741	-1.33621	Rheumatoid Arthritis		ipratropium-tianeptine	-2.55249	-3.23055	Asthma		guanadrel-quinapril	-2.05006	-1.94249	Hypertension		ipratropium-desonide	-3.07165	0.0127038	Allergic Rhinitis
cyclosporine-Salicylic acid	-1.52767	-1.30756	Rheumatoid Arthritis		ipratropium-tulobuterol	-4.97142	-1.93627	Asthma		guanadrel-pindolol	-2.92301	-4.19905	Hypertension		ipratropium-ephedrine	-4.07759	-3.58093	Allergic Rhinitis
cyclosporine-meclofenamic-acid	-1.69714	-0.718058	Rheumatoid Arthritis		norepinephrine-beclomethasone-dipropionate	-2.40486	-0.460142	Asthma		guanadrel-telmisartan	-1.92827	-1.24652	Hypertension		ipratropium-cortisone-acetate	-3.12803	-0.215745	Allergic Rhinitis
cyclosporine-aspirin	-1.68194	-0.420293	Rheumatoid Arthritis		norepinephrine-Nitric Oxide	-3.09795	-1.30806	Asthma		guanadrel-methyldopa	-4.18678	-4.71784	Hypertension		ipratropium-ciclesonide	-5.14093	-0.269808	Allergic Rhinitis
cyclosporine-methylprednisolone	-2.00644	-0.78772	Rheumatoid Arthritis		norepinephrine-betamethasone	-2.29358	-0.387163	Asthma		guanadrel-isotretinoin	-1.87995	-0.274452	Hypertension		ipratropium-pranlukast	-4.03669	0.531212	Allergic Rhinitis
cyclosporine-oxaprozin	-2.01571	-1.35705	Rheumatoid Arthritis		norepinephrine-montelukast	-2.34812	0.0492449	Asthma		guanadrel-hydrochlorothiazide	-1.74006	-1.21951	Hypertension		ipratropium-phenindamine	-4.01242	-4.41422	Allergic Rhinitis
cyclosporine-azathioprine	-4.40642	-0.365555	Rheumatoid Arthritis		norepinephrine-zafirlukast	-2.30229	-0.11189	Asthma		guanadrel-guanfacine	-3.55822	-5.05277	Hypertension		ipratropium-pheniramine	-3.85779	-2.92706	Allergic Rhinitis
cyclosporine-auranofin	-1.89435	-0.820642	Rheumatoid Arthritis		norepinephrine-fluticasone propionate	-2.0997	-0.632222	Asthma		guanadrel-trichlormethiazide	-2.01091	-1.07311	Hypertension		ipratropium-clofedanol	-3.63912	-4.41041	Allergic Rhinitis
cyclosporine-ketoprofen	-1.92826	-1.56393	Rheumatoid Arthritis		norepinephrine-triamcinolone	-2.40895	-0.547606	Asthma		guanadrel-felodipine	-1.96611	-1.54146	Hypertension		ipratropium-levocetirizine	-3.94914	-4.44574	Allergic Rhinitis
cyclosporine-Thalidomide	-4.28988	-0.81803	Rheumatoid Arthritis		norepinephrine-prednisone	-1.44302	-0.7044	Asthma		guanadrel-irbesartan	-1.67535	-0.997249	Hypertension		ipratropium-mepyramine	-3.79796	-4.37166	Allergic Rhinitis
cyclosporine-ibuprofen	-1.61576	-1.40483	Rheumatoid Arthritis		norepinephrine-dyphylline	-3.0269	-1.52433	Asthma		guanadrel-atorvastatin	-1.57719	-0.59724	Hypertension		ipratropium-tranilast	-3.68377	-2.59422	Allergic Rhinitis
cyclosporine-leflunomide	-4.48684	-0.872415	Rheumatoid Arthritis		norepinephrine-epinephrine	-3.9819	-5.28624	Asthma		guanadrel-nifedipine	-2.0129	-1.98713	Hypertension		ipratropium-antazoline	-4.66627	-4.3801	Allergic Rhinitis
cyclosporine-captopril	-2.09978	0.0428117	Rheumatoid Arthritis		norepinephrine-nedocromil	-2.63206	-0.0415049	Asthma		guanadrel-carvedilol	-2.63221	-2.63563	Hypertension		ipratropium-fluticasone furoate	-5.12071	-0.223042	Allergic Rhinitis
cyclosporine-dexamethasone	-2.01591	-0.849267	Rheumatoid Arthritis		norepinephrine-hydrocortisone	-2.34082	-0.482165	Asthma		guanadrel-terazosin	-3.0125	-4.20695	Hypertension		ipratropium-chlorcyclizine	-3.97213	-4.48263	Allergic Rhinitis
cyclosporine-Abatacept	-4.39476	-0.540883	Rheumatoid Arthritis		norepinephrine-zileuton	-2.15821	-0.213172	Asthma		guanadrel-guanethidine	-3.73579	-6.78568	Hypertension		ipratropium-acrivastine	-3.91774	-4.38938	Allergic Rhinitis
cyclosporine-Lithium	-2.36696	-0.140252	Rheumatoid Arthritis		norepinephrine-mometasone	-2.52843	-0.39123	Asthma		guanadrel-acebutolol	-2.83867	-3.28912	Hypertension		ipratropium-Dexchlorpheniramine maleate	-3.93778	-4.37683	Allergic Rhinitis
cyclosporine-cortisone-acetate	-2.43004	-0.768132	Rheumatoid Arthritis		norepinephrine-tripelennamine	-2.77607	-3.47875	Asthma		guanadrel-captopril	-1.72903	-1.13502	Hypertension		ipratropium-bilastine	-4.01196	-4.4052	Allergic Rhinitis
cyclosporine-Magnesium salicylate	-2.42002	-1.39883	Rheumatoid Arthritis		norepinephrine-metaproterenol	-3.4448	-3.52826	Asthma		guanadrel-nadolol	-2.78138	-3.45089	Hypertension		ipratropium-chloropyramine	-3.81361	-4.41569	Allergic Rhinitis
cyclosporine-sasapyrine	-1.54807	-1.37777	Rheumatoid Arthritis		norepinephrine-Pseudoephedrine	-3.04606	-2.95465	Asthma		guanadrel-paclitaxel	-1.37614	-1.19024	Hypertension		ipratropium-Mequitazine	-3.97577	-4.40698	Allergic Rhinitis
cyclosporine-tiaprofenic-acid	-2.02604	-1.35046	Rheumatoid Arthritis		norepinephrine-prednisolone	-2.22252	-0.832027	Asthma		guanadrel-hydralazine	-3.26931	-1.17846	Hypertension		ipratropium-propylhexedrine	-3.54903	-2.86869	Allergic Rhinitis
cyclosporine-Hydroxychloroquine	-2.97066	-0.301444	Rheumatoid Arthritis		norepinephrine-terbutaline	-3.69045	-4.79887	Asthma		guanadrel-polythiazide	-1.91911	-2.06176	Hypertension		ipratropium-Terfenadine	-4.40982	-6.30746	Allergic Rhinitis
cyclosporine-Canakinumab	-4.62167	-0.641909	Rheumatoid Arthritis		norepinephrine-pemirolast	-2.6951	-3.47157	Asthma		guanadrel-cilazapril	-2.00233	-1.92795	Hypertension		cetirizine-doxylamine	-6.31365	-5.45677	Allergic Rhinitis
cyclosporine-Tocilizumab	-4.34264	-0.409614	Rheumatoid Arthritis		norepinephrine-salmeterol	-3.62261	-4.94899	Asthma		guanadrel-Spirapril	-2.03891	-1.95906	Hypertension		cetirizine-phenylephrine	-3.66145	-5.17743	Allergic Rhinitis
cyclosporine-temsirolimus	-2.08169	-0.272937	Rheumatoid Arthritis		norepinephrine-methylprednisolone	-1.33332	-0.425696	Asthma		guanadrel-Tasosartan	-1.94536	-1.3414	Hypertension		cetirizine-beclomethasone-dipropionate	-2.9097	-0.799532	Allergic Rhinitis
cyclosporine-golimumab	-4.53632	-0.295684	Rheumatoid Arthritis		norepinephrine-azelastine	-2.75068	-3.47548	Asthma		guanadrel-penbutolol	-2.85173	-4.14563	Hypertension		cetirizine-Phenylpropanolamine	-3.79807	-4.09394	Allergic Rhinitis
cyclosporine-capsaicin	-1.24717	-0.716708	Rheumatoid Arthritis		norepinephrine-formoterol	-3.37148	-4.91586	Asthma		guanadrel-oxprenolol	-2.80061	-3.36636	Hypertension		cetirizine-Dexbrompheniramine	-6.82631	-7.52017	Allergic Rhinitis
cyclosporine-teriflunomide	-4.38533	-0.79514	Rheumatoid Arthritis		norepinephrine-albuterol	-3.3705	-4.89119	Asthma		guanadrel-pargyline	-3.66601	-3.16314	Hypertension		cetirizine-promazine	-4.02547	-5.40221	Allergic Rhinitis
cyclosporine-tofacitinib	-4.24855	-0.382658	Rheumatoid Arthritis		norepinephrine-cromoglicic-acid	-2.46713	-0.713373	Asthma		guanadrel-celiprolol	-2.8593	-3.91437	Hypertension		cetirizine-triprolidine	-6.82557	-7.53549	Allergic Rhinitis
cyclosporine-Certolizumab pegol	-4.62767	-0.347981	Rheumatoid Arthritis		norepinephrine-amlexanox	-2.33501	-0.672173	Asthma		guanadrel-nebivolol	-2.39641	-3.2691	Hypertension		cetirizine-cyproheptadine	-6.09364	-5.46781	Allergic Rhinitis
cyclosporine-secukinumab	-4.38847	-0.364742	Rheumatoid Arthritis		norepinephrine-isoprenaline	-4.87571	-3.01976	Asthma		guanadrel-cleviprex	-1.95638	-2.89509	Hypertension		cetirizine-betamethasone	-2.5907	-0.702745	Allergic Rhinitis
cyclosporine-loxoprofen	-2.38771	-1.27957	Rheumatoid Arthritis		norepinephrine-chlorphenamine	-2.69819	-3.62963	Asthma		guanadrel-bupranolol	-2.85688	-3.35433	Hypertension		cetirizine-loratadine	-5.85086	-5.88183	Allergic Rhinitis
cyclosporine-Dexibuprofen	-2.14841	-1.19971	Rheumatoid Arthritis		norepinephrine-cilostazol	-2.41301	-1.12745	Asthma		guanadrel-Azilsartan medoxomil	-1.93048	-1.32878	Hypertension		cetirizine-Methylscopolamine bromide	-4.06349	-4.75302	Allergic Rhinitis
cyclosporine-enalaprilat	-2.4388	-0.359349	Rheumatoid Arthritis		norepinephrine-budesonide	-2.43459	-0.453784	Asthma		guanadrel-aliskiren-hemifumarate	-1.95383	-1.44222	Hypertension		cetirizine-montelukast	-3.37634	-0.695992	Allergic Rhinitis
cyclosporine-choline salicylate	-1.38872	-0.22204	Rheumatoid Arthritis		norepinephrine-Aminophylline	-2.82281	-1.25844	Asthma		guanadrel-Aranidipine	-3.3145	-3.90922	Hypertension		cetirizine-dextromethorphan	-2.55623	-1.71371	Allergic Rhinitis
cyclosporine-aurothioglucose	-1.95427	-1.03272	Rheumatoid Arthritis		norepinephrine-dexamethasone	-2.1949	-0.285839	Asthma		guanadrel-azelnidipine	-2.57866	-2.86717	Hypertension		cetirizine-hydroxyzine	-4.5215	-7.58892	Allergic Rhinitis
cyclosporine-etoricoxib	-2.07768	-1.39135	Rheumatoid Arthritis		norepinephrine-desonide	-1.98788	-0.293001	Asthma		guanadrel-Efonidipine	-2.36215	-3.07386	Hypertension		cetirizine-fluticasone propionate	-2.13582	-1.04162	Allergic Rhinitis
cyclosporine-fostamatinib	-0.15986	0.170613	Rheumatoid Arthritis		norepinephrine-Arformoterol	-3.44562	-3.55296	Asthma		guanadrel-fimasartan	-2.07919	-1.72903	Hypertension		cetirizine-triamcinolone	-2.80993	-0.856267	Allergic Rhinitis
cyclosporine-glucosamine	-2.70053	0.0377411	Rheumatoid Arthritis		norepinephrine-Pirbuterol	-3.63086	-4.47142	Asthma		guanadrel-enalaprilat	-2.19838	-2.08011	Hypertension		cetirizine-prednisone	-1.87305	-0.65829	Allergic Rhinitis
cyclosporine-ocrelizumab	-4.38153	-0.595458	Rheumatoid Arthritis		norepinephrine-ephedrine	-4.44311	-4.81529	Asthma		methyclothiazide-metoprolol	-2.05297	-1.0658	Hypertension		cetirizine-Astemizole	-5.78588	-4.42579	Allergic Rhinitis
cyclosporine-DB00533	-2.02796	-0.975924	Rheumatoid Arthritis		norepinephrine-cortisone-acetate	-2.06656	-0.400731	Asthma		methyclothiazide-isradipine	-2.40815	-1.69433	Hypertension		cetirizine-azatadine	-6.79986	-7.63357	Allergic Rhinitis
cyclosporine-DB00580	-1.75783	-0.991727	Rheumatoid Arthritis		norepinephrine-tiotropium	-2.87546	-3.01651	Asthma		methyclothiazide-olmesartan	-2.5937	-1.01572	Hypertension		cetirizine-hydrocortisone	-2.42643	-0.640809	Allergic Rhinitis
cyclosporine-niflumic-acid	-1.43003	-0.889118	Rheumatoid Arthritis		norepinephrine-ciclesonide	-2.64916	-0.556682	Asthma		methyclothiazide-chlorthalidone	-6.19214	-7.31992	Hypertension		cetirizine-scopolamine	-3.23753	-3.36525	Allergic Rhinitis
cyclosporine-menadione	-2.19223	0.0161587	Rheumatoid Arthritis		norepinephrine-pranlukast	-2.31945	0.172519	Asthma		methyclothiazide-Nitroprusside	-3.00466	-0.78594	Hypertension		cetirizine-carbinoxamine	-6.8349	-7.51303	Allergic Rhinitis
cyclosporine-L-Cystine	-2.52085	-0.454958	Rheumatoid Arthritis		norepinephrine-roflumilast	-2.74863	-1.36971	Asthma		methyclothiazide-atenolol-(+/-)	-2.04717	-1.13821	Hypertension		cetirizine-mometasone	-3.02086	-0.763197	Allergic Rhinitis
cyclosporine-L-Histidine	-1.45022	0.747265	Rheumatoid Arthritis		norepinephrine-ibudilast	-2.79729	-0.97489	Asthma		methyclothiazide-diltiazem	-2.13034	-1.57254	Hypertension		cetirizine-olopatadine	-4.05001	-3.30754	Allergic Rhinitis
cyclosporine-baricitinib	-4.3094	-0.355192	Rheumatoid Arthritis		norepinephrine-apremilast	-1.91625	-1.15877	Asthma		methyclothiazide-minoxidil	-2.54015	-2.60972	Hypertension		cetirizine-tripelennamine	-6.13179	-7.48125	Allergic Rhinitis
cyclosporine-sarilumab	-4.28177	0.0947313	Rheumatoid Arthritis		norepinephrine-tranilast	-2.48722	-2.18098	Asthma		methyclothiazide-timolol	-2.38655	-1.01782	Hypertension		cetirizine-brompheniramine	-5.95412	-5.33456	Allergic Rhinitis
cyclosporine-aceclofenac	-1.89591	-1.40658	Rheumatoid Arthritis		norepinephrine-fluticasone furoate	-2.69598	-0.427799	Asthma		methyclothiazide-amlodipine	-2.72464	-3.09661	Hypertension		cetirizine-Pseudoephedrine	-3.35831	-2.1375	Allergic Rhinitis
cyclosporine-alclofenac	-2.01141	-1.3943	Rheumatoid Arthritis		norepinephrine-vilanterol	-3.15073	-3.59664	Asthma		methyclothiazide-triamterene	-4.83767	-1.91822	Hypertension		cetirizine-prednisolone	-2.38864	-1.15337	Allergic Rhinitis
cyclosporine-amtolmetin-guacil	-2.43008	-1.36357	Rheumatoid Arthritis		norepinephrine-DB00729	-2.94283	-2.78839	Asthma		methyclothiazide-nisoldipine	-2.33248	-1.94786	Hypertension		cetirizine-pemirolast	-6.19476	-7.50815	Allergic Rhinitis
cyclosporine-cortisone	-2.40998	-0.779597	Rheumatoid Arthritis		norepinephrine-atropine	-2.70364	-2.14446	Asthma		methyclothiazide-spironolactone	-3.9689	-0.832136	Hypertension		cetirizine-Methdilazine	-6.77842	-7.52271	Allergic Rhinitis
cyclosporine-cyclosporin-a	-2.42225	-1.10031	Rheumatoid Arthritis		norepinephrine-bambuterol	-3.40534	-3.22381	Asthma		methyclothiazide-bendroflumethiazide	-6.12155	-7.51757	Hypertension		cetirizine-Salicylic acid	-1.88997	-0.29717	Allergic Rhinitis
cyclosporine-dexamethasone-sodium-phosphate	-2.43275	-0.80395	Rheumatoid Arthritis		norepinephrine-benralizumab	-2.17239	-0.0572278	Asthma		methyclothiazide-prazosin	-2.90675	-0.959221	Hypertension		cetirizine-fexofenadine	-6.79212	-7.49583	Allergic Rhinitis
cyclosporine-droxicam	-1.95756	-1.47357	Rheumatoid Arthritis		norepinephrine-chloropyramine	-2.71687	-3.46471	Asthma		methyclothiazide-fosinopril	-2.58303	-1.35991	Hypertension		cetirizine-Hydrocodone	-3.16447	-2.43682	Allergic Rhinitis
cyclosporine-felbinac	-2.09433	-0.575807	Rheumatoid Arthritis		norepinephrine-DB00587	-2.13547	-0.213926	Asthma		methyclothiazide-trandolapril	-2.52504	-1.25221	Hypertension		cetirizine-methylprednisolone	-1.82966	-0.705624	Allergic Rhinitis
cyclosporine-flurbiprofen-(S)-(+)	-2.44331	-1.37295	Rheumatoid Arthritis		norepinephrine-clenbuterol	-3.62857	-3.74835	Asthma		methyclothiazide-carteolol	-2.48997	-1.05352	Hypertension		cetirizine-desloratadine	-6.77609	-7.52017	Allergic Rhinitis
cyclosporine-iguratimod	-2.63795	-1.38585	Rheumatoid Arthritis		norepinephrine-doxofylline	-2.99466	-2.75544	Asthma		methyclothiazide-metolazone	-5.86993	-6.83824	Hypertension		cetirizine-azelastine	-5.80298	-7.55335	Allergic Rhinitis
cyclosporine-methylprednisolone-aceponate	-2.41903	-0.836579	Rheumatoid Arthritis		norepinephrine-DB00824	-3.24601	-1.8164	Asthma		methyclothiazide-lercanidipine	-2.40366	-1.63377	Hypertension		cetirizine-cromoglicic-acid	-2.91865	-1.72282	Allergic Rhinitis
cyclosporine-mofezolac	-2.36126	-1.4389	Rheumatoid Arthritis		norepinephrine-DB01288	-3.2188	-4.88019	Asthma		methyclothiazide-benazepril	-2.60126	-1.30113	Hypertension		cetirizine-levocabastine	-4.8121	-5.44668	Allergic Rhinitis
cyclosporine-nonivamide	-2.02958	-1.20339	Rheumatoid Arthritis		norepinephrine-hexoprenaline	-3.46349	-3.35735	Asthma		methyclothiazide-propranolol	-2.18964	-0.96883	Hypertension		cetirizine-chlorphenamine	-5.70333	-5.63834	Allergic Rhinitis
cyclosporine-prednisolone-sodium-phosphate	-2.39328	-0.820727	Rheumatoid Arthritis		norepinephrine-DB01303	-2.91706	-1.50221	Asthma		methyclothiazide-clonidine	-2.73171	-0.794295	Hypertension		cetirizine-diphenylpyraline	-6.31197	-6.3464	Allergic Rhinitis
cyclosporine-tepoxalin	-2.71806	-0.999122	Rheumatoid Arthritis		norepinephrine-procaterol	-3.37989	-3.56233	Asthma		methyclothiazide-enalapril	-2.57539	-1.30415	Hypertension		cetirizine-cyclizine	-6.16096	-4.48711	Allergic Rhinitis
Vitamin E-indomethacin	-2.21742	-1.44893	Rheumatoid Arthritis		norepinephrine-seratrodast	-2.55851	-1.48886	Asthma		methyclothiazide-doxazosin	-2.89203	-1.2332	Hypertension		cetirizine-budesonide	-2.8247	-0.774626	Allergic Rhinitis
Vitamin E-betamethasone	-2.42889	-0.969743	Rheumatoid Arthritis		norepinephrine-Theobromine	-2.39916	-2.15168	Asthma		methyclothiazide-amiloride	-4.04437	-1.24676	Hypertension		cetirizine-dexamethasone	-2.41214	-1.09311	Allergic Rhinitis
Vitamin E-nabumetone	-2.55392	-1.44615	Rheumatoid Arthritis		norepinephrine-troleandomycin	-1.10172	-0.688317	Asthma		methyclothiazide-labetalol	-2.07041	-0.91664	Hypertension		cetirizine-epoprostenol	-1.29315	-1.15902	Allergic Rhinitis
Vitamin E-tenoxicam	-2.5156	-1.47994	Rheumatoid Arthritis		norepinephrine-acefylline	-3.30825	-2.3306	Asthma		methyclothiazide-bisoprolol	-2.20527	-1.03558	Hypertension		cetirizine-Trimeprazine	-6.77592	-7.50407	Allergic Rhinitis
Vitamin E-celecoxib	-2.60094	-1.26771	Rheumatoid Arthritis		norepinephrine-clorprenaline	-4.03089	-4.47577	Asthma		methyclothiazide-nicardipine	-2.34109	-0.649502	Hypertension		cetirizine-desonide	-2.11153	-0.702077	Allergic Rhinitis
Vitamin E-tolmetin	-2.49955	-1.49122	Rheumatoid Arthritis		norepinephrine-coumarin	-1.92346	0.0686457	Asthma		methyclothiazide-Guanabenz	-2.79175	-1.03512	Hypertension		cetirizine-ephedrine	-2.98382	-3.69976	Allergic Rhinitis
Vitamin E-piroxicam	-2.50709	-1.56421	Rheumatoid Arthritis		norepinephrine-ephedrine-(racemic)	-3.86546	-4.78411	Asthma		methyclothiazide-mecamylamine	-2.5848	-1.02875	Hypertension		cetirizine-cortisone-acetate	-2.56201	-0.697408	Allergic Rhinitis
Vitamin E-methotrexate	-2.02781	-0.57357	Rheumatoid Arthritis		norepinephrine-etofylline	-3.26569	-2.3174	Asthma		methyclothiazide-verapamil	-2.4566	-1.17228	Hypertension		cetirizine-ciclesonide	-3.6082	-0.857083	Allergic Rhinitis
Vitamin E-fenoprofen	-2.62286	-1.76046	Rheumatoid Arthritis		norepinephrine-hydrocortisone-phosphate	-2.45413	-0.373983	Asthma		methyclothiazide-losartan	-2.53999	-1.02735	Hypertension		cetirizine-pranlukast	-3.11005	-0.266994	Allergic Rhinitis
Vitamin E-enalapril	-2.27253	-0.440197	Rheumatoid Arthritis		norepinephrine-isoetharine	-4.04492	-4.42546	Asthma		methyclothiazide-moexipril	-2.27636	-0.820015	Hypertension		cetirizine-phenindamine	-6.8303	-7.54485	Allergic Rhinitis
Vitamin E-diclofenac	-2.72548	-2.10616	Rheumatoid Arthritis		norepinephrine-methylprednisolone-aceponate	-2.14114	-0.465051	Asthma		methyclothiazide-furosemide	-5.70758	-5.04216	Hypertension		cetirizine-pheniramine	-5.89484	-5.00431	Allergic Rhinitis
Vitamin E-sulindac	-2.65079	-1.7718	Rheumatoid Arthritis		norepinephrine-prednisolone-sodium-phosphate	-2.09624	-0.345789	Asthma		methyclothiazide-eplerenone	-4.72097	-1.57634	Hypertension		cetirizine-clofedanol	-4.79478	-7.56459	Allergic Rhinitis
Vitamin E-chloroquine	-2.22957	-0.504634	Rheumatoid Arthritis		norepinephrine-ramatroban	-2.9171	-1.07679	Asthma		methyclothiazide-lisinopril	-2.25526	-0.89158	Hypertension		cetirizine-levocetirizine	-6.84329	-7.58671	Allergic Rhinitis
Vitamin E-triamcinolone	-2.41096	-0.442988	Rheumatoid Arthritis		norepinephrine-tianeptine	-2.69205	-2.72749	Asthma		methyclothiazide-hydroflumethiazide	-6.01773	-6.89323	Hypertension		cetirizine-mepyramine	-6.17357	-7.56472	Allergic Rhinitis
Vitamin E-prednisone	-2.54694	-0.771965	Rheumatoid Arthritis		norepinephrine-tulobuterol	-3.44487	-3.60512	Asthma		methyclothiazide-perindopril	-2.52917	-1.54465	Hypertension		cetirizine-tranilast	-5.37383	-4.41836	Allergic Rhinitis
Vitamin E-flurbiprofen-(+/-)	-2.50815	-1.46964	Rheumatoid Arthritis		beclomethasone-dipropionate-Nitric Oxide	-4.26222	-1.44341	Asthma		methyclothiazide-candesartan-cilextil	-2.64388	-0.863265	Hypertension		cetirizine-antazoline	-5.72047	-7.53518	Allergic Rhinitis
Vitamin E-hydrocortisone	-2.48554	-0.789761	Rheumatoid Arthritis		beclomethasone-dipropionate-betamethasone	-4.90986	-4.94527	Asthma		methyclothiazide-indapamide	-4.20758	-4.49317	Hypertension		cetirizine-fluticasone furoate	-3.31725	-0.725838	Allergic Rhinitis
Vitamin E-etodolac	-2.56361	-1.85784	Rheumatoid Arthritis		beclomethasone-dipropionate-montelukast	-4.83413	-0.994847	Asthma		methyclothiazide-eprosartan	-2.50879	-1.03869	Hypertension		cetirizine-chlorcyclizine	-6.80657	-7.45361	Allergic Rhinitis
Vitamin E-mefenamic-acid	-2.51539	-1.44163	Rheumatoid Arthritis		beclomethasone-dipropionate-zafirlukast	-4.66777	-0.704766	Asthma		methyclothiazide-chlorothiazide	-6.21302	-7.95379	Hypertension		cetirizine-acrivastine	-6.74876	-7.57709	Allergic Rhinitis
Vitamin E-naproxen	-2.42397	-1.55715	Rheumatoid Arthritis		beclomethasone-dipropionate-fluticasone propionate	-3.32934	-3.96666	Asthma		methyclothiazide-quinapril	-2.51977	-1.27965	Hypertension		cetirizine-Dexchlorpheniramine maleate	-6.21794	-7.55969	Allergic Rhinitis
Vitamin E-sulfasalazine	-2.71302	-1.62745	Rheumatoid Arthritis		beclomethasone-dipropionate-triamcinolone	-4.71887	-4.34499	Asthma		methyclothiazide-pindolol	-2.13498	-0.836806	Hypertension		cetirizine-bilastine	-6.81041	-7.55967	Allergic Rhinitis
Vitamin E-meloxicam	-2.53228	-1.55084	Rheumatoid Arthritis		beclomethasone-dipropionate-prednisone	-3.95842	-3.63532	Asthma		methyclothiazide-telmisartan	-2.49095	-0.947896	Hypertension		cetirizine-chloropyramine	-6.11153	-7.51413	Allergic Rhinitis
Vitamin E-prednisolone	-2.56161	-0.547636	Rheumatoid Arthritis		beclomethasone-dipropionate-dyphylline	-4.35748	-0.793002	Asthma		methyclothiazide-methyldopa	-2.81907	-0.977983	Hypertension		cetirizine-Mequitazine	-6.82377	-7.52858	Allergic Rhinitis
Vitamin E-diflunisal	-2.23934	-1.48167	Rheumatoid Arthritis		beclomethasone-dipropionate-epinephrine	-3.0901	-0.628207	Asthma		methyclothiazide-isotretinoin	-2.23995	-0.110027	Hypertension		cetirizine-propylhexedrine	-3.53005	-3.60591	Allergic Rhinitis
Vitamin E-Salicylic acid	-2.45012	-1.39704	Rheumatoid Arthritis		beclomethasone-dipropionate-nedocromil	-5.20885	-1.01372	Asthma		methyclothiazide-hydrochlorothiazide	-4.81916	-6.91383	Hypertension		cetirizine-Terfenadine	-5.77975	-5.27638	Allergic Rhinitis
Vitamin E-meclofenamic-acid	-2.58755	-1.77385	Rheumatoid Arthritis		beclomethasone-dipropionate-hydrocortisone	-4.43164	-3.52768	Asthma		methyclothiazide-guanfacine	-2.89389	-0.987045	Hypertension		doxylamine-phenylephrine	-3.67114	-3.79857	Allergic Rhinitis
Vitamin E-aspirin	-2.40478	-1.5307	Rheumatoid Arthritis		beclomethasone-dipropionate-zileuton	-2.97406	-1.49711	Asthma		methyclothiazide-trichlormethiazide	-6.19113	-7.33043	Hypertension		doxylamine-beclomethasone-dipropionate	-3.08081	-1.60027	Allergic Rhinitis
Vitamin E-methylprednisolone	-2.60245	-0.981595	Rheumatoid Arthritis		beclomethasone-dipropionate-mometasone	-5.74065	-4.54317	Asthma		methyclothiazide-felodipine	-2.39532	-0.984474	Hypertension		doxylamine-Phenylpropanolamine	-3.71469	-2.98028	Allergic Rhinitis
Vitamin E-oxaprozin	-2.52042	-1.54925	Rheumatoid Arthritis		beclomethasone-dipropionate-tripelennamine	-2.93969	-0.832289	Asthma		methyclothiazide-irbesartan	-2.18903	-0.438111	Hypertension		doxylamine-Dexbrompheniramine	-6.38016	-5.42119	Allergic Rhinitis
Vitamin E-azathioprine	-2.16761	-0.417301	Rheumatoid Arthritis		beclomethasone-dipropionate-metaproterenol	-4.62326	-1.35938	Asthma		methyclothiazide-atorvastatin	-2.49026	-0.518741	Hypertension		doxylamine-promazine	-3.96499	-4.45296	Allergic Rhinitis
Vitamin E-auranofin	-2.40435	-1.00328	Rheumatoid Arthritis		beclomethasone-dipropionate-Pseudoephedrine	-4.53245	-1.1285	Asthma		methyclothiazide-nifedipine	-2.20826	-1.62295	Hypertension		doxylamine-triprolidine	-6.32198	-5.42631	Allergic Rhinitis
Vitamin E-ketoprofen	-2.48088	-1.30707	Rheumatoid Arthritis		beclomethasone-dipropionate-prednisolone	-3.88114	-4.08599	Asthma		methyclothiazide-carvedilol	-2.19313	-0.337891	Hypertension		doxylamine-cyproheptadine	-6.15552	-4.56891	Allergic Rhinitis
Vitamin E-Thalidomide	-2.04381	-1.00782	Rheumatoid Arthritis		beclomethasone-dipropionate-terbutaline	-4.34622	-0.94053	Asthma		methyclothiazide-terazosin	-4.59251	-1.24222	Hypertension		doxylamine-betamethasone	-2.76174	-1.52705	Allergic Rhinitis
Vitamin E-ibuprofen	-2.36803	-1.11608	Rheumatoid Arthritis		beclomethasone-dipropionate-pemirolast	-2.74932	-0.841207	Asthma		methyclothiazide-guanethidine	-2.6548	-1.39117	Hypertension		doxylamine-loratadine	-5.80946	-4.7892	Allergic Rhinitis
Vitamin E-leflunomide	-2.20748	-0.696492	Rheumatoid Arthritis		beclomethasone-dipropionate-salmeterol	-4.41427	-0.846486	Asthma		methyclothiazide-acebutolol	-2.07226	-1.06159	Hypertension		doxylamine-Methylscopolamine bromide	-4.45362	-4.52709	Allergic Rhinitis
Vitamin E-captopril	-2.15801	0.0551034	Rheumatoid Arthritis		beclomethasone-dipropionate-methylprednisolone	-3.75871	-4.87676	Asthma		methyclothiazide-captopril	-2.28131	-0.843881	Hypertension		doxylamine-montelukast	-3.49441	-0.783938	Allergic Rhinitis
Vitamin E-dexamethasone	-2.6762	-1.33217	Rheumatoid Arthritis		beclomethasone-dipropionate-azelastine	-3.85748	-0.875516	Asthma		methyclothiazide-nadolol	-2.00993	-0.860338	Hypertension		doxylamine-dextromethorphan	-2.65983	-1.79592	Allergic Rhinitis
Vitamin E-Abatacept	-1.9436	-0.757251	Rheumatoid Arthritis		beclomethasone-dipropionate-formoterol	-4.72413	-0.888666	Asthma		methyclothiazide-paclitaxel	-1.05954	-0.49121	Hypertension		doxylamine-hydroxyzine	-4.21477	-5.52369	Allergic Rhinitis
Vitamin E-Lithium	-3.67861	-1.77894	Rheumatoid Arthritis		beclomethasone-dipropionate-albuterol	-4.61767	-0.855064	Asthma		methyclothiazide-hydralazine	-2.85987	-0.535028	Hypertension		doxylamine-fluticasone propionate	-2.33613	-2.10714	Allergic Rhinitis
Vitamin E-cortisone-acetate	-3.32796	-0.959801	Rheumatoid Arthritis		beclomethasone-dipropionate-cromoglicic-acid	-5.04789	-1.40674	Asthma		methyclothiazide-polythiazide	-5.90432	-6.76533	Hypertension		doxylamine-triamcinolone	-2.95988	-1.67243	Allergic Rhinitis
Vitamin E-Magnesium salicylate	-2.89301	-1.50757	Rheumatoid Arthritis		beclomethasone-dipropionate-amlexanox	-4.53406	-1.00711	Asthma		methyclothiazide-cilazapril	-2.61156	-1.26886	Hypertension		doxylamine-prednisone	-2.05286	-1.30309	Allergic Rhinitis
Vitamin E-sasapyrine	-2.23296	-1.55589	Rheumatoid Arthritis		beclomethasone-dipropionate-isoprenaline	-3.66102	-1.10939	Asthma		methyclothiazide-Spirapril	-2.51456	-1.26931	Hypertension		doxylamine-Astemizole	-5.71829	-3.67078	Allergic Rhinitis
Vitamin E-tiaprofenic-acid	-2.49576	-1.45521	Rheumatoid Arthritis		beclomethasone-dipropionate-chlorphenamine	-2.79471	-0.672073	Asthma		methyclothiazide-Tasosartan	-2.41335	-0.881231	Hypertension		doxylamine-azatadine	-6.30681	-5.41782	Allergic Rhinitis
Vitamin E-Hydroxychloroquine	-2.19482	-0.558268	Rheumatoid Arthritis		beclomethasone-dipropionate-cilostazol	-2.235	-0.992227	Asthma		methyclothiazide-penbutolol	-2.11461	-1.03303	Hypertension		doxylamine-hydrocortisone	-2.5396	-1.49136	Allergic Rhinitis
Vitamin E-Canakinumab	-2.22077	-0.782779	Rheumatoid Arthritis		beclomethasone-dipropionate-budesonide	-6.5399	-4.93669	Asthma		methyclothiazide-oxprenolol	-2.05291	-0.945455	Hypertension		doxylamine-scopolamine	-3.29441	-3.87181	Allergic Rhinitis
Vitamin E-Tocilizumab	-2.07445	-0.657708	Rheumatoid Arthritis		beclomethasone-dipropionate-Aminophylline	-4.30907	-1.36717	Asthma		methyclothiazide-pargyline	-2.80427	-1.26298	Hypertension		doxylamine-carbinoxamine	-6.33846	-5.42154	Allergic Rhinitis
Vitamin E-temsirolimus	-2.66636	-0.747276	Rheumatoid Arthritis		beclomethasone-dipropionate-dexamethasone	-4.14755	-3.39532	Asthma		methyclothiazide-celiprolol	-2.09632	-0.705644	Hypertension		doxylamine-mometasone	-3.23715	-1.83468	Allergic Rhinitis
Vitamin E-golimumab	-2.20071	-0.492016	Rheumatoid Arthritis		beclomethasone-dipropionate-desonide	-4.27215	-4.05309	Asthma		methyclothiazide-nebivolol	-2.17107	-1.05894	Hypertension		doxylamine-olopatadine	-4.04045	-2.6266	Allergic Rhinitis
Vitamin E-capsaicin	-2.09043	-1.15918	Rheumatoid Arthritis		beclomethasone-dipropionate-Arformoterol	-3.18734	-1.36742	Asthma		methyclothiazide-cleviprex	-2.34593	-2.20623	Hypertension		doxylamine-tripelennamine	-5.88852	-5.37374	Allergic Rhinitis
Vitamin E-teriflunomide	-1.89556	0.133049	Rheumatoid Arthritis		beclomethasone-dipropionate-Pirbuterol	-4.38158	-1.01815	Asthma		methyclothiazide-bupranolol	-2.02454	-0.903703	Hypertension		doxylamine-brompheniramine	-6.50286	-4.95256	Allergic Rhinitis
Vitamin E-tofacitinib	-2.05695	-1.11206	Rheumatoid Arthritis		beclomethasone-dipropionate-ephedrine	-3.47717	-0.538202	Asthma		methyclothiazide-Azilsartan medoxomil	-2.45271	-0.943419	Hypertension		doxylamine-Pseudoephedrine	-3.34377	-2.16749	Allergic Rhinitis
Vitamin E-Certolizumab pegol	-2.17275	-0.559415	Rheumatoid Arthritis		beclomethasone-dipropionate-cortisone-acetate	-3.49128	-4.91535	Asthma		methyclothiazide-aliskiren-hemifumarate	-2.67953	-1.46951	Hypertension		doxylamine-prednisolone	-2.51699	-2.10757	Allergic Rhinitis
Vitamin E-secukinumab	-1.96116	-0.863928	Rheumatoid Arthritis		beclomethasone-dipropionate-tiotropium	-4.54346	-0.311405	Asthma		methyclothiazide-Aranidipine	-2.84961	-1.39827	Hypertension		doxylamine-pemirolast	-5.87786	-5.44928	Allergic Rhinitis
Vitamin E-loxoprofen	-2.84289	-1.60341	Rheumatoid Arthritis		beclomethasone-dipropionate-ciclesonide	-5.5588	-4.30132	Asthma		methyclothiazide-azelnidipine	-2.80405	-1.66123	Hypertension		doxylamine-Methdilazine	-6.33552	-5.40046	Allergic Rhinitis
Vitamin E-Dexibuprofen	-2.49393	-1.00432	Rheumatoid Arthritis		beclomethasone-dipropionate-pranlukast	-4.66223	-1.32176	Asthma		methyclothiazide-Efonidipine	-2.95669	-1.889	Hypertension		doxylamine-Salicylic acid	-2.02011	-0.639134	Allergic Rhinitis
Vitamin E-enalaprilat	-2.50968	-0.235791	Rheumatoid Arthritis		beclomethasone-dipropionate-roflumilast	-4.4457	-1.11545	Asthma		methyclothiazide-fimasartan	-2.52631	-1.02719	Hypertension		doxylamine-fexofenadine	-6.33619	-5.47706	Allergic Rhinitis
Vitamin E-choline salicylate	-2.10867	-0.442458	Rheumatoid Arthritis		beclomethasone-dipropionate-ibudilast	-4.27576	-1.01724	Asthma		methyclothiazide-enalaprilat	-2.44163	-1.23038	Hypertension		doxylamine-Hydrocodone	-3.21811	-2.56848	Allergic Rhinitis
Vitamin E-aurothioglucose	-2.62599	-1.36055	Rheumatoid Arthritis		beclomethasone-dipropionate-apremilast	-2.56893	-1.17074	Asthma		metoprolol-isradipine	-3.31022	-1.64406	Hypertension		doxylamine-methylprednisolone	-1.94678	-1.53157	Allergic Rhinitis
Vitamin E-etoricoxib	-2.5478	-1.57027	Rheumatoid Arthritis		beclomethasone-dipropionate-tranilast	-2.90852	-0.856952	Asthma		metoprolol-olmesartan	-3.62623	-1.98409	Hypertension		doxylamine-desloratadine	-6.27904	-5.40898	Allergic Rhinitis
Vitamin E-fostamatinib	-0.873377	-0.790798	Rheumatoid Arthritis		beclomethasone-dipropionate-fluticasone furoate	-5.79645	-4.98671	Asthma		metoprolol-chlorthalidone	-2.04486	-0.825117	Hypertension		doxylamine-azelastine	-5.64562	-5.41239	Allergic Rhinitis
Vitamin E-glucosamine	-2.60939	-0.378147	Rheumatoid Arthritis		beclomethasone-dipropionate-vilanterol	-5.0074	-1.36288	Asthma		metoprolol-Nitroprusside	-2.72157	-1.74225	Hypertension		doxylamine-cromoglicic-acid	-3.13466	-1.57011	Allergic Rhinitis
Vitamin E-ocrelizumab	-2.15002	-0.923245	Rheumatoid Arthritis		beclomethasone-dipropionate-DB00729	-2.73334	-1.04898	Asthma		metoprolol-atenolol-(+/-)	-6.45784	-6.03629	Hypertension		doxylamine-levocabastine	-4.75622	-4.37851	Allergic Rhinitis
Vitamin E-DB00533	-2.47189	-0.874496	Rheumatoid Arthritis		beclomethasone-dipropionate-atropine	-1.97174	-0.288239	Asthma		metoprolol-diltiazem	-2.44416	-2.26989	Hypertension		doxylamine-chlorphenamine	-5.55099	-4.77657	Allergic Rhinitis
Vitamin E-DB00580	-2.45761	-1.36966	Rheumatoid Arthritis		beclomethasone-dipropionate-bambuterol	-4.4496	-0.997365	Asthma		metoprolol-minoxidil	-2.07483	-1.51151	Hypertension		doxylamine-diphenylpyraline	-6.02487	-5.09477	Allergic Rhinitis
Vitamin E-niflumic-acid	-2.32074	-1.29445	Rheumatoid Arthritis		beclomethasone-dipropionate-benralizumab	-4.35133	-1.36107	Asthma		metoprolol-timolol	-5.30227	-6.03527	Hypertension		doxylamine-cyclizine	-6.00944	-4.19426	Allergic Rhinitis
Vitamin E-menadione	-2.45668	0.413188	Rheumatoid Arthritis		beclomethasone-dipropionate-chloropyramine	-2.94435	-0.878883	Asthma		metoprolol-amlodipine	-4.06943	-1.52993	Hypertension		doxylamine-budesonide	-3.00522	-1.5928	Allergic Rhinitis
Vitamin E-L-Cystine	-3.26186	-0.624081	Rheumatoid Arthritis		beclomethasone-dipropionate-DB00587	-4.48681	-0.9549	Asthma		metoprolol-triamterene	-2.1125	-1.45003	Hypertension		doxylamine-dexamethasone	-2.55874	-2.26697	Allergic Rhinitis
Vitamin E-L-Histidine	-2.22296	0.0515236	Rheumatoid Arthritis		beclomethasone-dipropionate-clenbuterol	-4.4078	-0.880206	Asthma		metoprolol-nisoldipine	-3.23587	-1.98398	Hypertension		doxylamine-epoprostenol	-1.2609	-1.00705	Allergic Rhinitis
Vitamin E-baricitinib	-2.15608	-1.05698	Rheumatoid Arthritis		beclomethasone-dipropionate-doxofylline	-4.32307	-0.929915	Asthma		metoprolol-spironolactone	-1.73599	-0.697357	Hypertension		doxylamine-Trimeprazine	-6.34014	-5.40908	Allergic Rhinitis
Vitamin E-sarilumab	-2.06648	-0.592405	Rheumatoid Arthritis		beclomethasone-dipropionate-DB00824	-3.37494	-1.00118	Asthma		metoprolol-bendroflumethiazide	-1.97481	-1.28354	Hypertension		doxylamine-desonide	-2.20841	-1.4996	Allergic Rhinitis
Vitamin E-aceclofenac	-2.51753	-1.54558	Rheumatoid Arthritis		beclomethasone-dipropionate-DB01288	-3.94947	-0.846332	Asthma		metoprolol-prazosin	-2.80092	-3.84887	Hypertension		doxylamine-ephedrine	-3.0088	-2.98822	Allergic Rhinitis
Vitamin E-alclofenac	-2.49415	-1.56459	Rheumatoid Arthritis		beclomethasone-dipropionate-hexoprenaline	-4.61561	-1.39751	Asthma		metoprolol-fosinopril	-3.46178	-1.52313	Hypertension		doxylamine-cortisone-acetate	-2.64249	-1.50322	Allergic Rhinitis
Vitamin E-amtolmetin-guacil	-2.90337	-1.52733	Rheumatoid Arthritis		beclomethasone-dipropionate-DB01303	-4.45107	-1.37272	Asthma		metoprolol-trandolapril	-3.50984	-1.51411	Hypertension		doxylamine-ciclesonide	-3.76011	-1.65169	Allergic Rhinitis
Vitamin E-cortisone	-3.36083	-1.00994	Rheumatoid Arthritis		beclomethasone-dipropionate-procaterol	-4.65605	-1.38535	Asthma		metoprolol-carteolol	-5.26394	-6.13012	Hypertension		doxylamine-pranlukast	-3.19179	-0.350865	Allergic Rhinitis
Vitamin E-cyclosporin-a	-3.34789	-1.39401	Rheumatoid Arthritis		beclomethasone-dipropionate-seratrodast	-4.59034	-1.46234	Asthma		metoprolol-metolazone	-1.97089	-1.73638	Hypertension		doxylamine-phenindamine	-6.358	-5.42735	Allergic Rhinitis
Vitamin E-dexamethasone-sodium-phosphate	-3.32365	-0.943772	Rheumatoid Arthritis		beclomethasone-dipropionate-Theobromine	-3.71501	-1.19361	Asthma		metoprolol-lercanidipine	-3.33328	-2.30826	Hypertension		doxylamine-pheniramine	-5.90598	-6.49357	Allergic Rhinitis
Vitamin E-droxicam	-2.54093	-1.5956	Rheumatoid Arthritis		beclomethasone-dipropionate-troleandomycin	-2.26554	-2.58001	Asthma		metoprolol-benazepril	-3.46634	-1.48722	Hypertension		doxylamine-clofedanol	-4.76795	-5.46847	Allergic Rhinitis
Vitamin E-felbinac	-2.69973	-0.51722	Rheumatoid Arthritis		beclomethasone-dipropionate-acefylline	-3.54303	-1.46207	Asthma		metoprolol-propranolol	-6.09018	-5.52259	Hypertension		doxylamine-levocetirizine	-6.31145	-5.45502	Allergic Rhinitis
Vitamin E-flurbiprofen-(S)-(+)	-2.89001	-1.46714	Rheumatoid Arthritis		beclomethasone-dipropionate-clorprenaline	-3.09518	-1.06505	Asthma		metoprolol-clonidine	-2.9144	-3.99437	Hypertension		doxylamine-mepyramine	-5.89949	-5.38085	Allergic Rhinitis
Vitamin E-iguratimod	-3.19304	-1.516	Rheumatoid Arthritis		beclomethasone-dipropionate-coumarin	-1.64437	-0.5171	Asthma		metoprolol-enalapril	-3.56611	-1.45102	Hypertension		doxylamine-tranilast	-5.1609	-4.19264	Allergic Rhinitis
Vitamin E-methylprednisolone-aceponate	-3.34801	-1.01739	Rheumatoid Arthritis		beclomethasone-dipropionate-ephedrine-(racemic)	-2.77404	-0.828228	Asthma		metoprolol-doxazosin	-2.82238	-3.65856	Hypertension		doxylamine-antazoline	-5.61883	-5.42649	Allergic Rhinitis
Vitamin E-mofezolac	-2.97384	-1.62662	Rheumatoid Arthritis		beclomethasone-dipropionate-etofylline	-3.48936	-1.47821	Asthma		metoprolol-amiloride	-1.65616	-0.761182	Hypertension		doxylamine-fluticasone furoate	-3.43134	-1.55348	Allergic Rhinitis
Vitamin E-nonivamide	-2.93641	-1.95752	Rheumatoid Arthritis		beclomethasone-dipropionate-hydrocortisone-phosphate	-3.44383	-3.39345	Asthma		metoprolol-labetalol	-6.0117	-5.29135	Hypertension		doxylamine-chlorcyclizine	-6.36473	-5.46768	Allergic Rhinitis
Vitamin E-prednisolone-sodium-phosphate	-3.31307	-0.956484	Rheumatoid Arthritis		beclomethasone-dipropionate-isoetharine	-3.06657	-1.04946	Asthma		metoprolol-bisoprolol	-5.52018	-6.06686	Hypertension		doxylamine-acrivastine	-6.30868	-5.44104	Allergic Rhinitis
Vitamin E-tepoxalin	-3.73836	-2.71879	Rheumatoid Arthritis		beclomethasone-dipropionate-methylprednisolone-aceponate	-3.52418	-4.9693	Asthma		metoprolol-nicardipine	-3.54293	-2.26587	Hypertension		doxylamine-Dexchlorpheniramine maleate	-5.89739	-5.44793	Allergic Rhinitis
indomethacin-betamethasone	-2.88868	-0.949913	Rheumatoid Arthritis		beclomethasone-dipropionate-prednisolone-sodium-phosphate	-3.50735	-4.89481	Asthma		metoprolol-Guanabenz	-3.38492	-4.18012	Hypertension		doxylamine-bilastine	-6.34024	-5.41217	Allergic Rhinitis
indomethacin-nabumetone	-3.77538	-4.21047	Rheumatoid Arthritis		beclomethasone-dipropionate-ramatroban	-2.8937	-1.06477	Asthma		metoprolol-mecamylamine	-1.69398	-0.98569	Hypertension		doxylamine-chloropyramine	-5.87279	-5.4414	Allergic Rhinitis
indomethacin-tenoxicam	-3.89005	-4.22934	Rheumatoid Arthritis		beclomethasone-dipropionate-tianeptine	-2.18307	-0.864476	Asthma		metoprolol-verapamil	-3.09241	-2.09472	Hypertension		doxylamine-Mequitazine	-6.35345	-5.42059	Allergic Rhinitis
indomethacin-celecoxib	-2.48102	-2.20376	Rheumatoid Arthritis		beclomethasone-dipropionate-tulobuterol	-4.71105	-1.40677	Asthma		metoprolol-losartan	-3.70674	-2.02284	Hypertension		doxylamine-propylhexedrine	-3.51754	-3.10917	Allergic Rhinitis
indomethacin-tolmetin	-4.04249	-4.16272	Rheumatoid Arthritis		Nitric Oxide-betamethasone	-3.54384	-1.40032	Asthma		metoprolol-moexipril	-3.33948	-1.35887	Hypertension		doxylamine-Terfenadine	-6.36174	-5.04445	Allergic Rhinitis
indomethacin-piroxicam	-4.21749	-4.12767	Rheumatoid Arthritis		Nitric Oxide-montelukast	-5.00199	-1.72585	Asthma		metoprolol-furosemide	-1.95683	-1.59885	Hypertension		phenylephrine-beclomethasone-dipropionate	-3.50377	-0.469983	Allergic Rhinitis
indomethacin-methotrexate	-1.02349	-0.928692	Rheumatoid Arthritis		Nitric Oxide-zafirlukast	-4.75974	-1.59465	Asthma		metoprolol-eplerenone	-2.10226	-1.85713	Hypertension		phenylephrine-Phenylpropanolamine	-4.5925	-5.58935	Allergic Rhinitis
indomethacin-fenoprofen	-3.94184	-4.26124	Rheumatoid Arthritis		Nitric Oxide-fluticasone propionate	-3.03745	-1.75144	Asthma		metoprolol-lisinopril	-3.00892	-1.38546	Hypertension		phenylephrine-Dexbrompheniramine	-3.6421	-5.14777	Allergic Rhinitis
indomethacin-enalapril	-1.77114	-1.0609	Rheumatoid Arthritis		Nitric Oxide-triamcinolone	-3.71021	-1.3436	Asthma		metoprolol-hydroflumethiazide	-2.06975	-1.21616	Hypertension		phenylephrine-promazine	-3.39698	-5.51226	Allergic Rhinitis
indomethacin-diclofenac	-4.3786	-3.91628	Rheumatoid Arthritis		Nitric Oxide-prednisone	-2.79889	-1.64793	Asthma		metoprolol-perindopril	-3.09895	-0.831484	Hypertension		phenylephrine-triprolidine	-3.65136	-5.21631	Allergic Rhinitis
indomethacin-sulindac	-4.19496	-4.59884	Rheumatoid Arthritis		Nitric Oxide-dyphylline	-5.09105	-3.47979	Asthma		metoprolol-candesartan-cilextil	-3.23758	-1.83661	Hypertension		phenylephrine-cyproheptadine	-3.83621	-5.43472	Allergic Rhinitis
indomethacin-chloroquine	-1.13936	-0.745771	Rheumatoid Arthritis		Nitric Oxide-epinephrine	-3.42042	-1.17903	Asthma		metoprolol-indapamide	-2.38145	-2.0355	Hypertension		phenylephrine-betamethasone	-3.37202	-0.398447	Allergic Rhinitis
indomethacin-triamcinolone	-2.79173	-0.549558	Rheumatoid Arthritis		Nitric Oxide-nedocromil	-4.61538	-1.70482	Asthma		metoprolol-eprosartan	-3.63888	-1.99631	Hypertension		phenylephrine-loratadine	-4.16097	-4.77019	Allergic Rhinitis
indomethacin-prednisone	-2.21447	-1.12156	Rheumatoid Arthritis		Nitric Oxide-hydrocortisone	-3.3637	-1.77472	Asthma		metoprolol-chlorothiazide	-2.03654	-1.24102	Hypertension		phenylephrine-Methylscopolamine bromide	-3.50447	-4.59627	Allergic Rhinitis
indomethacin-flurbiprofen-(+/-)	-4.38693	-4.14259	Rheumatoid Arthritis		Nitric Oxide-zileuton	-3.49589	-1.99266	Asthma		metoprolol-quinapril	-3.4804	-1.47569	Hypertension		phenylephrine-montelukast	-3.20119	-0.0765076	Allergic Rhinitis
indomethacin-hydrocortisone	-3.08663	-0.997599	Rheumatoid Arthritis		Nitric Oxide-mometasone	-4.09485	-1.53801	Asthma		metoprolol-pindolol	-5.69112	-5.08204	Hypertension		phenylephrine-dextromethorphan	-2.11521	-1.52499	Allergic Rhinitis
indomethacin-etodolac	-3.87028	-4.17241	Rheumatoid Arthritis		Nitric Oxide-tripelennamine	-3.71379	-1.59379	Asthma		metoprolol-telmisartan	-3.5175	-1.63545	Hypertension		phenylephrine-hydroxyzine	-2.83802	-5.11459	Allergic Rhinitis
indomethacin-mefenamic-acid	-4.28868	-3.48337	Rheumatoid Arthritis		Nitric Oxide-metaproterenol	-4.64149	-1.38005	Asthma		metoprolol-methyldopa	-3.20273	-3.35504	Hypertension		phenylephrine-fluticasone propionate	-2.53367	-0.760768	Allergic Rhinitis
indomethacin-naproxen	-3.63208	-4.18089	Rheumatoid Arthritis		Nitric Oxide-Pseudoephedrine	-4.00833	-0.461059	Asthma		metoprolol-isotretinoin	-1.04093	-0.251818	Hypertension		phenylephrine-triamcinolone	-3.55226	-0.625712	Allergic Rhinitis
indomethacin-sulfasalazine	-3.25609	-3.97771	Rheumatoid Arthritis		Nitric Oxide-prednisolone	-3.32386	-1.53165	Asthma		metoprolol-hydrochlorothiazide	-2.72155	-1.16832	Hypertension		phenylephrine-prednisone	-2.21261	-0.447872	Allergic Rhinitis
indomethacin-meloxicam	-3.80778	-4.13771	Rheumatoid Arthritis		Nitric Oxide-terbutaline	-4.27157	-1.30144	Asthma		metoprolol-guanfacine	-2.80874	-4.09687	Hypertension		phenylephrine-Astemizole	-3.82455	-3.44966	Allergic Rhinitis
indomethacin-prednisolone	-2.92822	-0.671892	Rheumatoid Arthritis		Nitric Oxide-pemirolast	-3.68662	-1.58367	Asthma		metoprolol-trichlormethiazide	-2.10604	-1.16238	Hypertension		phenylephrine-azatadine	-3.60267	-5.19367	Allergic Rhinitis
indomethacin-diflunisal	-2.71767	-4.14542	Rheumatoid Arthritis		Nitric Oxide-salmeterol	-4.35735	-1.25687	Asthma		metoprolol-felodipine	-4.31193	-1.48433	Hypertension		phenylephrine-hydrocortisone	-3.2356	-0.366389	Allergic Rhinitis
indomethacin-Salicylic acid	-3.38536	-4.2765	Rheumatoid Arthritis		Nitric Oxide-methylprednisolone	-2.75199	-1.39978	Asthma		metoprolol-irbesartan	-3.33129	-1.11942	Hypertension		phenylephrine-scopolamine	-3.10541	-2.90454	Allergic Rhinitis
indomethacin-meclofenamic-acid	-4.25176	-2.86578	Rheumatoid Arthritis		Nitric Oxide-azelastine	-4.15271	-1.57096	Asthma		metoprolol-atorvastatin	-2.80639	-0.989426	Hypertension		phenylephrine-carbinoxamine	-3.64309	-5.13987	Allergic Rhinitis
indomethacin-aspirin	-2.83925	-2.27142	Rheumatoid Arthritis		Nitric Oxide-formoterol	-4.46623	-1.31425	Asthma		metoprolol-nifedipine	-4.32748	-1.36474	Hypertension		phenylephrine-mometasone	-3.78368	-0.462463	Allergic Rhinitis
indomethacin-methylprednisolone	-2.30856	-0.958633	Rheumatoid Arthritis		Nitric Oxide-albuterol	-4.35035	-1.25837	Asthma		metoprolol-carvedilol	-5.62062	-3.75261	Hypertension		phenylephrine-olopatadine	-3.87077	-1.90017	Allergic Rhinitis
indomethacin-oxaprozin	-3.8079	-4.13025	Rheumatoid Arthritis		Nitric Oxide-cromoglicic-acid	-4.12017	-1.58914	Asthma		metoprolol-terazosin	-2.83665	-3.65357	Hypertension		phenylephrine-tripelennamine	-3.75662	-5.15039	Allergic Rhinitis
indomethacin-azathioprine	-1.26184	-0.175816	Rheumatoid Arthritis		Nitric Oxide-amlexanox	-4.40729	-2.92146	Asthma		metoprolol-guanethidine	-2.9831	-3.25103	Hypertension		phenylephrine-brompheniramine	-3.62777	-4.53091	Allergic Rhinitis
indomethacin-auranofin	-4.00499	-1.34858	Rheumatoid Arthritis		Nitric Oxide-isoprenaline	-3.79964	-0.994764	Asthma		metoprolol-acebutolol	-6.3765	-6.08949	Hypertension		phenylephrine-Pseudoephedrine	-3.96645	-2.45559	Allergic Rhinitis
indomethacin-ketoprofen	-3.94045	-3.5853	Rheumatoid Arthritis		Nitric Oxide-chlorphenamine	-3.71272	-1.123	Asthma		metoprolol-captopril	-3.27978	-0.908922	Hypertension		phenylephrine-prednisolone	-3.05169	-0.975454	Allergic Rhinitis
indomethacin-Thalidomide	-1.86848	-1.9486	Rheumatoid Arthritis		Nitric Oxide-cilostazol	-3.22298	-3.16916	Asthma		metoprolol-nadolol	-6.40262	-6.05208	Hypertension		phenylephrine-pemirolast	-3.59887	-5.12811	Allergic Rhinitis
indomethacin-ibuprofen	-4.47655	-3.50663	Rheumatoid Arthritis		Nitric Oxide-budesonide	-4.16405	-1.40594	Asthma		metoprolol-paclitaxel	-0.87197	-0.815269	Hypertension		phenylephrine-Methdilazine	-3.64233	-5.21462	Allergic Rhinitis
indomethacin-leflunomide	-1.58895	-1.12037	Rheumatoid Arthritis		Nitric Oxide-Aminophylline	-4.93682	-2.67029	Asthma		metoprolol-hydralazine	-2.50293	-1.09911	Hypertension		phenylephrine-Salicylic acid	-2.48548	0.157474	Allergic Rhinitis
indomethacin-captopril	-1.64597	-0.899886	Rheumatoid Arthritis		Nitric Oxide-dexamethasone	-3.3587	-1.72831	Asthma		metoprolol-polythiazide	-1.93549	-1.77265	Hypertension		phenylephrine-fexofenadine	-3.61658	-5.11628	Allergic Rhinitis
indomethacin-dexamethasone	-3.05086	-1.55938	Rheumatoid Arthritis		Nitric Oxide-desonide	-3.05789	-1.35627	Asthma		metoprolol-cilazapril	-3.43009	-1.45881	Hypertension		phenylephrine-Hydrocodone	-2.61565	-2.35664	Allergic Rhinitis
indomethacin-Abatacept	-1.3167	-0.378232	Rheumatoid Arthritis		Nitric Oxide-Arformoterol	-3.81603	-1.39379	Asthma		metoprolol-Spirapril	-3.45197	-1.4976	Hypertension		phenylephrine-methylprednisolone	-2.19723	-0.401422	Allergic Rhinitis
indomethacin-Lithium	-2.15357	-0.665298	Rheumatoid Arthritis		Nitric Oxide-Pirbuterol	-4.43826	-1.39749	Asthma		metoprolol-Tasosartan	-3.53115	-1.76223	Hypertension		phenylephrine-desloratadine	-3.58687	-5.15335	Allergic Rhinitis
indomethacin-cortisone-acetate	-2.26571	-0.896931	Rheumatoid Arthritis		Nitric Oxide-ephedrine	-3.55471	-1.06213	Asthma		metoprolol-penbutolol	-5.84008	-5.40567	Hypertension		phenylephrine-azelastine	-4.15362	-5.14147	Allergic Rhinitis
indomethacin-Magnesium salicylate	-3.55189	-4.22174	Rheumatoid Arthritis		Nitric Oxide-cortisone-acetate	-3.36645	-1.40774	Asthma		metoprolol-oxprenolol	-6.47105	-6.05871	Hypertension		phenylephrine-cromoglicic-acid	-3.55773	-1.37038	Allergic Rhinitis
indomethacin-sasapyrine	-2.77771	-4.22093	Rheumatoid Arthritis		Nitric Oxide-tiotropium	-4.34885	-0.64384	Asthma		metoprolol-pargyline	-2.31193	-1.91967	Hypertension		phenylephrine-levocabastine	-4.16902	-3.84213	Allergic Rhinitis
indomethacin-tiaprofenic-acid	-3.87217	-4.13542	Rheumatoid Arthritis		Nitric Oxide-ciclesonide	-4.42091	-1.44876	Asthma		metoprolol-celiprolol	-6.03085	-5.44694	Hypertension		phenylephrine-chlorphenamine	-3.49581	-4.82658	Allergic Rhinitis
indomethacin-Hydroxychloroquine	-0.988082	-0.122583	Rheumatoid Arthritis		Nitric Oxide-pranlukast	-4.71277	-1.28487	Asthma		metoprolol-nebivolol	-5.5095	-6.02263	Hypertension		phenylephrine-diphenylpyraline	-3.63834	-4.96795	Allergic Rhinitis
indomethacin-Canakinumab	-1.6263	-1.35238	Rheumatoid Arthritis		Nitric Oxide-roflumilast	-5.18388	-3.76858	Asthma		metoprolol-cleviprex	-3.27701	-2.15538	Hypertension		phenylephrine-cyclizine	-3.485	-2.91237	Allergic Rhinitis
indomethacin-Tocilizumab	-1.33753	-0.850343	Rheumatoid Arthritis		Nitric Oxide-ibudilast	-4.83282	-3.54195	Asthma		metoprolol-bupranolol	-6.44725	-6.10132	Hypertension		phenylephrine-budesonide	-3.52464	-0.470213	Allergic Rhinitis
indomethacin-temsirolimus	-0.886437	-0.486321	Rheumatoid Arthritis		Nitric Oxide-apremilast	-3.2943	-3.03508	Asthma		metoprolol-Azilsartan medoxomil	-3.50771	-1.83357	Hypertension		phenylephrine-dexamethasone	-3.18056	-0.604211	Allergic Rhinitis
indomethacin-golimumab	-1.47224	-1.01287	Rheumatoid Arthritis		Nitric Oxide-tranilast	-4.00859	-2.07127	Asthma		metoprolol-aliskiren-hemifumarate	-3.64485	-1.46036	Hypertension		phenylephrine-epoprostenol	-1.66345	-0.665564	Allergic Rhinitis
indomethacin-capsaicin	-3.62322	-2.14609	Rheumatoid Arthritis		Nitric Oxide-fluticasone furoate	-4.58199	-1.31267	Asthma		metoprolol-Aranidipine	-3.78579	-3.27058	Hypertension		phenylephrine-Trimeprazine	-3.64677	-5.09089	Allergic Rhinitis
indomethacin-teriflunomide	-1.19539	-0.864244	Rheumatoid Arthritis		Nitric Oxide-vilanterol	-4.72497	-1.43684	Asthma		metoprolol-azelnidipine	-3.16087	-2.33673	Hypertension		phenylephrine-desonide	-2.79622	-0.343999	Allergic Rhinitis
indomethacin-tofacitinib	-1.24691	-0.350711	Rheumatoid Arthritis		Nitric Oxide-DB00729	-3.47962	-1.19673	Asthma		metoprolol-Efonidipine	-2.77262	-2.51421	Hypertension		phenylephrine-ephedrine	-5.21813	-4.95224	Allergic Rhinitis
indomethacin-Certolizumab pegol	-1.46142	-1.01324	Rheumatoid Arthritis		Nitric Oxide-atropine	-2.31263	-0.555452	Asthma		metoprolol-fimasartan	-3.71578	-2.02488	Hypertension		phenylephrine-cortisone-acetate	-2.65761	-0.411743	Allergic Rhinitis
indomethacin-secukinumab	-1.29542	-0.745705	Rheumatoid Arthritis		Nitric Oxide-bambuterol	-4.75516	-1.29927	Asthma		metoprolol-enalaprilat	-3.08232	-1.48307	Hypertension		phenylephrine-ciclesonide	-4.07587	-0.633271	Allergic Rhinitis
indomethacin-loxoprofen	-3.60572	-4.16768	Rheumatoid Arthritis		Nitric Oxide-benralizumab	-4.93043	-1.38273	Asthma		isradipine-olmesartan	-3.98118	-1.03273	Hypertension		phenylephrine-pranlukast	-3.0049	0.258736	Allergic Rhinitis
indomethacin-Dexibuprofen	-3.93007	-3.27719	Rheumatoid Arthritis		Nitric Oxide-chloropyramine	-3.69888	-1.58681	Asthma		isradipine-chlorthalidone	-2.3225	-1.52272	Hypertension		phenylephrine-phenindamine	-3.64528	-5.13433	Allergic Rhinitis
indomethacin-enalaprilat	-1.98682	-0.960483	Rheumatoid Arthritis		Nitric Oxide-DB00587	-4.8028	-1.78024	Asthma		isradipine-Nitroprusside	-2.45221	-1.55122	Hypertension		phenylephrine-pheniramine	-3.65658	-3.32169	Allergic Rhinitis
indomethacin-choline salicylate	-2.13406	0.163445	Rheumatoid Arthritis		Nitric Oxide-clenbuterol	-4.35105	-1.32985	Asthma		isradipine-atenolol-(+/-)	-3.34293	-1.66949	Hypertension		phenylephrine-clofedanol	-3.08556	-5.11333	Allergic Rhinitis
indomethacin-aurothioglucose	-3.98251	-0.392371	Rheumatoid Arthritis		Nitric Oxide-doxofylline	-5.02547	-3.19857	Asthma		isradipine-diltiazem	-4.68822	-5.11335	Hypertension		phenylephrine-levocetirizine	-3.62396	-5.17118	Allergic Rhinitis
indomethacin-etoricoxib	-3.86217	-3.7668	Rheumatoid Arthritis		Nitric Oxide-DB00824	-4.57075	-3.36239	Asthma		isradipine-minoxidil	-2.00103	-2.0832	Hypertension		phenylephrine-mepyramine	-3.70729	-5.15732	Allergic Rhinitis
indomethacin-fostamatinib	-0.558896	0.216104	Rheumatoid Arthritis		Nitric Oxide-DB01288	-3.36364	-1.32464	Asthma		isradipine-timolol	-2.94882	-1.57545	Hypertension		phenylephrine-tranilast	-3.34107	-2.90187	Allergic Rhinitis
indomethacin-glucosamine	-3.98567	-0.968267	Rheumatoid Arthritis		Nitric Oxide-hexoprenaline	-4.64541	-1.3519	Asthma		isradipine-amlodipine	-5.01223	-5.6374	Hypertension		phenylephrine-antazoline	-4.1442	-5.16559	Allergic Rhinitis
indomethacin-ocrelizumab	-1.11469	-0.376765	Rheumatoid Arthritis		Nitric Oxide-DB01303	-4.98357	-2.94159	Asthma		isradipine-triamterene	-3.09999	-2.17171	Hypertension		phenylephrine-fluticasone furoate	-3.83562	-0.43927	Allergic Rhinitis
indomethacin-DB00533	-3.94958	-2.84568	Rheumatoid Arthritis		Nitric Oxide-procaterol	-4.62996	-1.38059	Asthma		isradipine-nisoldipine	-6.60929	-6.62932	Hypertension		phenylephrine-chlorcyclizine	-3.6546	-5.22378	Allergic Rhinitis
indomethacin-DB00580	-3.59426	-2.96799	Rheumatoid Arthritis		Nitric Oxide-seratrodast	-5.17342	-2.50774	Asthma		isradipine-spironolactone	-3.84907	-5.05858	Hypertension		phenylephrine-acrivastine	-3.58422	-5.17883	Allergic Rhinitis
indomethacin-niflumic-acid	-4.65248	-3.33331	Rheumatoid Arthritis		Nitric Oxide-Theobromine	-3.68786	-3.3881	Asthma		isradipine-bendroflumethiazide	-2.42325	-1.87561	Hypertension		phenylephrine-Dexchlorpheniramine maleate	-3.59011	-5.14416	Allergic Rhinitis
indomethacin-menadione	-2.09004	-0.140778	Rheumatoid Arthritis		Nitric Oxide-troleandomycin	-2.49768	-2.0498	Asthma		isradipine-prazosin	-2.38182	-2.45192	Hypertension		phenylephrine-bilastine	-3.65921	-5.16213	Allergic Rhinitis
indomethacin-L-Cystine	-2.5985	-1.14589	Rheumatoid Arthritis		Nitric Oxide-acefylline	-4.78555	-3.31452	Asthma		isradipine-fosinopril	-4.11218	-1.15875	Hypertension		phenylephrine-chloropyramine	-3.71293	-5.12939	Allergic Rhinitis
indomethacin-L-Histidine	-1.72394	-0.583388	Rheumatoid Arthritis		Nitric Oxide-clorprenaline	-3.67338	-1.44032	Asthma		isradipine-trandolapril	-4.19997	-1.11196	Hypertension		phenylephrine-Mequitazine	-3.62463	-5.20022	Allergic Rhinitis
indomethacin-baricitinib	-1.29089	-0.363958	Rheumatoid Arthritis		Nitric Oxide-coumarin	-1.81482	-0.847383	Asthma		isradipine-carteolol	-2.99212	-1.62346	Hypertension		phenylephrine-propylhexedrine	-3.87074	-4.01976	Allergic Rhinitis
indomethacin-sarilumab	-1.14126	-0.254829	Rheumatoid Arthritis		Nitric Oxide-ephedrine-(racemic)	-3.57142	-1.33048	Asthma		isradipine-metolazone	-2.27732	-2.16935	Hypertension		phenylephrine-Terfenadine	-3.81705	-4.55903	Allergic Rhinitis
indomethacin-aceclofenac	-3.99484	-4.1286	Rheumatoid Arthritis		Nitric Oxide-etofylline	-4.72783	-3.27091	Asthma		isradipine-lercanidipine	-5.33378	-5.39894	Hypertension		beclomethasone-dipropionate-Phenylpropanolamine	-4.55683	-0.674147	Allergic Rhinitis
indomethacin-alclofenac	-3.85549	-4.19564	Rheumatoid Arthritis		Nitric Oxide-hydrocortisone-phosphate	-3.60487	-1.61412	Asthma		isradipine-benazepril	-4.10303	-1.10622	Hypertension		beclomethasone-dipropionate-Dexbrompheniramine	-2.93814	-0.820334	Allergic Rhinitis
indomethacin-amtolmetin-guacil	-3.56299	-4.13123	Rheumatoid Arthritis		Nitric Oxide-isoetharine	-3.68805	-1.43201	Asthma		isradipine-propranolol	-3.13705	-1.484	Hypertension		beclomethasone-dipropionate-promazine	-1.84112	-0.287151	Allergic Rhinitis
indomethacin-cortisone	-2.29065	-0.937211	Rheumatoid Arthritis		Nitric Oxide-methylprednisolone-aceponate	-3.42726	-1.4543	Asthma		isradipine-clonidine	-2.02117	-2.01578	Hypertension		beclomethasone-dipropionate-triprolidine	-2.87665	-0.822404	Allergic Rhinitis
indomethacin-cyclosporin-a	-2.14796	-0.773308	Rheumatoid Arthritis		Nitric Oxide-prednisolone-sodium-phosphate	-3.35438	-1.34299	Asthma		isradipine-enalapril	-4.1662	-1.04871	Hypertension		beclomethasone-dipropionate-cyproheptadine	-2.80351	-0.312504	Allergic Rhinitis
indomethacin-dexamethasone-sodium-phosphate	-2.25164	-0.903045	Rheumatoid Arthritis		Nitric Oxide-ramatroban	-3.51047	-2.6894	Asthma		isradipine-doxazosin	-2.58702	-2.79347	Hypertension		beclomethasone-dipropionate-betamethasone	-4.90986	-4.94527	Allergic Rhinitis
indomethacin-droxicam	-3.66385	-4.19525	Rheumatoid Arthritis		Nitric Oxide-tianeptine	-2.42276	-0.974183	Asthma		isradipine-amiloride	-2.79374	-1.30376	Hypertension		beclomethasone-dipropionate-loratadine	-2.91079	-0.923249	Allergic Rhinitis
indomethacin-felbinac	-3.52842	-0.746439	Rheumatoid Arthritis		Nitric Oxide-tulobuterol	-4.62558	-1.47624	Asthma		isradipine-labetalol	-3.1461	-1.90767	Hypertension		beclomethasone-dipropionate-Methylscopolamine bromide	-2.47674	-0.553505	Allergic Rhinitis
indomethacin-flurbiprofen-(S)-(+)	-3.55901	-4.18889	Rheumatoid Arthritis		betamethasone-montelukast	-3.33255	-0.9388	Asthma		isradipine-bisoprolol	-3.59068	-1.60528	Hypertension		beclomethasone-dipropionate-montelukast	-4.83413	-0.994847	Allergic Rhinitis
indomethacin-iguratimod	-3.38956	-3.74993	Rheumatoid Arthritis		betamethasone-zafirlukast	-3.16007	-0.674107	Asthma		isradipine-nicardipine	-5.53089	-3.92088	Hypertension		beclomethasone-dipropionate-dextromethorphan	-2.18138	-0.2071	Allergic Rhinitis
indomethacin-methylprednisolone-aceponate	-2.30024	-0.94004	Rheumatoid Arthritis		betamethasone-fluticasone propionate	-3.77159	-4.07605	Asthma		isradipine-Guanabenz	-2.11706	-2.00182	Hypertension		beclomethasone-dipropionate-hydroxyzine	-1.73472	-0.870596	Allergic Rhinitis
indomethacin-mofezolac	-3.38564	-4.26326	Rheumatoid Arthritis		betamethasone-triamcinolone	-5.89153	-4.35641	Asthma		isradipine-mecamylamine	-2.37437	-2.34684	Hypertension		beclomethasone-dipropionate-fluticasone propionate	-3.32934	-3.96666	Allergic Rhinitis
indomethacin-nonivamide	-3.15756	-2.71901	Rheumatoid Arthritis		betamethasone-prednisone	-4.86002	-3.60085	Asthma		isradipine-verapamil	-5.05127	-4.74088	Hypertension		beclomethasone-dipropionate-triamcinolone	-4.71887	-4.34499	Allergic Rhinitis
indomethacin-prednisolone-sodium-phosphate	-2.28939	-0.949745	Rheumatoid Arthritis		betamethasone-dyphylline	-3.5028	-0.735848	Asthma		isradipine-losartan	-4.03601	-1.10237	Hypertension		beclomethasone-dipropionate-prednisone	-3.95842	-3.63532	Allergic Rhinitis
indomethacin-tepoxalin	-2.69234	-2.50792	Rheumatoid Arthritis		betamethasone-epinephrine	-2.73011	-0.58776	Asthma		isradipine-moexipril	-3.95177	-1.06097	Hypertension		beclomethasone-dipropionate-Astemizole	-2.94106	-0.979096	Allergic Rhinitis
betamethasone-nabumetone	-2.39198	-0.926821	Rheumatoid Arthritis		betamethasone-nedocromil	-4.08144	-0.986874	Asthma		isradipine-furosemide	-2.35867	-1.46317	Hypertension		beclomethasone-dipropionate-azatadine	-2.85435	-0.816127	Allergic Rhinitis
betamethasone-tenoxicam	-2.39332	-0.877056	Rheumatoid Arthritis		betamethasone-hydrocortisone	-5.67651	-3.60663	Asthma		isradipine-eplerenone	-3.0128	-2.70276	Hypertension		beclomethasone-dipropionate-hydrocortisone	-4.43164	-3.52768	Allergic Rhinitis
betamethasone-celecoxib	-1.60227	-0.519391	Rheumatoid Arthritis		betamethasone-zileuton	-2.99776	-1.43165	Asthma		isradipine-lisinopril	-3.48478	-1.1216	Hypertension		beclomethasone-dipropionate-scopolamine	-1.4786	-0.442285	Allergic Rhinitis
betamethasone-tolmetin	-2.42651	-0.914981	Rheumatoid Arthritis		betamethasone-mometasone	-4.8485	-4.63096	Asthma		isradipine-hydroflumethiazide	-2.38041	-1.5633	Hypertension		beclomethasone-dipropionate-carbinoxamine	-2.89796	-0.839141	Allergic Rhinitis
betamethasone-piroxicam	-3.43426	-0.971457	Rheumatoid Arthritis		betamethasone-tripelennamine	-2.91574	-0.719796	Asthma		isradipine-perindopril	-3.58823	-1.1007	Hypertension		beclomethasone-dipropionate-mometasone	-5.74065	-4.54317	Allergic Rhinitis
betamethasone-methotrexate	-1.54857	-1.39084	Rheumatoid Arthritis		betamethasone-metaproterenol	-3.28702	-1.28949	Asthma		isradipine-candesartan-cilextil	-3.20933	-0.994839	Hypertension		beclomethasone-dipropionate-olopatadine	-4.43256	-1.04365	Allergic Rhinitis
betamethasone-fenoprofen	-2.38663	-1.23296	Rheumatoid Arthritis		betamethasone-Pseudoephedrine	-3.96438	-1.10198	Asthma		isradipine-indapamide	-3.10631	-2.58462	Hypertension		beclomethasone-dipropionate-tripelennamine	-2.93969	-0.832289	Allergic Rhinitis
betamethasone-enalapril	-1.713	-1.09106	Rheumatoid Arthritis		betamethasone-prednisolone	-4.85903	-4.15488	Asthma		isradipine-eprosartan	-4.00052	-1.12786	Hypertension		beclomethasone-dipropionate-brompheniramine	-2.8176	-0.264016	Allergic Rhinitis
betamethasone-diclofenac	-3.07536	-0.844906	Rheumatoid Arthritis		betamethasone-terbutaline	-3.02587	-0.895047	Asthma		isradipine-chlorothiazide	-2.34694	-1.7409	Hypertension		beclomethasone-dipropionate-Pseudoephedrine	-4.53245	-1.1285	Allergic Rhinitis
betamethasone-sulindac	-2.31949	-1.08996	Rheumatoid Arthritis		betamethasone-pemirolast	-2.51501	-0.737402	Asthma		isradipine-quinapril	-4.10901	-1.09277	Hypertension		beclomethasone-dipropionate-prednisolone	-3.88114	-4.08599	Allergic Rhinitis
betamethasone-chloroquine	-1.61948	-0.841967	Rheumatoid Arthritis		betamethasone-salmeterol	-3.06469	-0.802075	Asthma		isradipine-pindolol	-2.93183	-1.35516	Hypertension		beclomethasone-dipropionate-pemirolast	-2.74932	-0.841207	Allergic Rhinitis
betamethasone-triamcinolone	-5.89153	-4.35641	Rheumatoid Arthritis		betamethasone-methylprednisolone	-4.76718	-4.94362	Asthma		isradipine-telmisartan	-3.84864	-0.932611	Hypertension		beclomethasone-dipropionate-Methdilazine	-2.86512	-0.864878	Allergic Rhinitis
betamethasone-prednisone	-4.86002	-3.60085	Rheumatoid Arthritis		betamethasone-azelastine	-3.55937	-0.768591	Asthma		isradipine-methyldopa	-2.0323	-1.87843	Hypertension		beclomethasone-dipropionate-Salicylic acid	-3.07508	-1.00596	Allergic Rhinitis
betamethasone-flurbiprofen-(+/-)	-3.61893	-0.928949	Rheumatoid Arthritis		betamethasone-formoterol	-3.20391	-0.84921	Asthma		isradipine-isotretinoin	-0.898534	-0.240444	Hypertension		beclomethasone-dipropionate-fexofenadine	-2.86263	-0.857129	Allergic Rhinitis
betamethasone-hydrocortisone	-5.67651	-3.60663	Rheumatoid Arthritis		betamethasone-albuterol	-3.14959	-0.808343	Asthma		isradipine-hydrochlorothiazide	-3.21509	-1.65026	Hypertension		beclomethasone-dipropionate-Hydrocodone	-3.25624	-1.22168	Allergic Rhinitis
betamethasone-etodolac	-2.37507	-1.43589	Rheumatoid Arthritis		betamethasone-cromoglicic-acid	-4.16751	-1.3474	Asthma		isradipine-guanfacine	-2.06277	-1.92301	Hypertension		beclomethasone-dipropionate-methylprednisolone	-3.75871	-4.87676	Allergic Rhinitis
betamethasone-mefenamic-acid	-2.15646	-0.799861	Rheumatoid Arthritis		betamethasone-amlexanox	-3.65426	-0.905526	Asthma		isradipine-trichlormethiazide	-2.33671	-1.44878	Hypertension		beclomethasone-dipropionate-desloratadine	-2.8238	-0.831965	Allergic Rhinitis
betamethasone-naproxen	-2.36809	-0.927957	Rheumatoid Arthritis		betamethasone-isoprenaline	-2.92295	-1.0828	Asthma		isradipine-felodipine	-5.10449	-4.9848	Hypertension		beclomethasone-dipropionate-azelastine	-3.85748	-0.875516	Allergic Rhinitis
betamethasone-sulfasalazine	-3.15391	-1.23487	Rheumatoid Arthritis		betamethasone-chlorphenamine	-2.41815	-0.596543	Asthma		isradipine-irbesartan	-3.59886	-0.588348	Hypertension		beclomethasone-dipropionate-cromoglicic-acid	-5.04789	-1.40674	Allergic Rhinitis
betamethasone-meloxicam	-2.38026	-0.924723	Rheumatoid Arthritis		betamethasone-cilostazol	-2.12888	-0.89766	Asthma		isradipine-atorvastatin	-2.75574	-0.86556	Hypertension		beclomethasone-dipropionate-levocabastine	-4.45255	-0.541123	Allergic Rhinitis
betamethasone-prednisolone	-4.85903	-4.15488	Rheumatoid Arthritis		betamethasone-budesonide	-4.87171	-4.95126	Asthma		isradipine-nifedipine	-5.27495	-4.99494	Hypertension		beclomethasone-dipropionate-chlorphenamine	-2.79471	-0.672073	Allergic Rhinitis
betamethasone-diflunisal	-2.46529	-0.927095	Rheumatoid Arthritis		betamethasone-Aminophylline	-3.15851	-1.29531	Asthma		isradipine-carvedilol	-3.29064	-1.24048	Hypertension		beclomethasone-dipropionate-diphenylpyraline	-2.86179	-0.817031	Allergic Rhinitis
betamethasone-Salicylic acid	-3.4956	-1.00208	Rheumatoid Arthritis		betamethasone-dexamethasone	-5.31907	-3.49116	Asthma		isradipine-terazosin	-2.60716	-2.81792	Hypertension		beclomethasone-dipropionate-cyclizine	-2.78767	-1.14663	Allergic Rhinitis
betamethasone-meclofenamic-acid	-2.29625	-0.532874	Rheumatoid Arthritis		betamethasone-desonide	-4.97689	-4.08485	Asthma		isradipine-guanethidine	-2.19438	-2.21377	Hypertension		beclomethasone-dipropionate-budesonide	-6.5399	-4.93669	Allergic Rhinitis
betamethasone-aspirin	-1.98625	-0.771398	Rheumatoid Arthritis		betamethasone-Arformoterol	-2.76793	-1.31682	Asthma		isradipine-acebutolol	-3.19829	-1.61566	Hypertension		beclomethasone-dipropionate-dexamethasone	-4.14755	-3.39532	Allergic Rhinitis
betamethasone-methylprednisolone	-4.76718	-4.94362	Rheumatoid Arthritis		betamethasone-Pirbuterol	-3.08645	-0.974895	Asthma		isradipine-captopril	-3.72647	-0.558811	Hypertension		beclomethasone-dipropionate-epoprostenol	-1.93846	-0.326147	Allergic Rhinitis
betamethasone-oxaprozin	-2.36049	-0.928487	Rheumatoid Arthritis		betamethasone-ephedrine	-3.09627	-0.479098	Asthma		isradipine-nadolol	-3.16246	-1.49961	Hypertension		beclomethasone-dipropionate-Trimeprazine	-2.89833	-0.924339	Allergic Rhinitis
betamethasone-azathioprine	-1.69948	-0.903187	Rheumatoid Arthritis		betamethasone-cortisone-acetate	-3.7009	-4.95202	Asthma		isradipine-paclitaxel	-0.631803	-0.781055	Hypertension		beclomethasone-dipropionate-desonide	-4.27215	-4.05309	Allergic Rhinitis
betamethasone-auranofin	-2.20564	-1.44696	Rheumatoid Arthritis		betamethasone-tiotropium	-3.28039	-0.214056	Asthma		isradipine-hydralazine	-2.03958	-0.54268	Hypertension		beclomethasone-dipropionate-ephedrine	-3.47717	-0.538202	Allergic Rhinitis
betamethasone-ketoprofen	-2.33814	-0.581165	Rheumatoid Arthritis		betamethasone-ciclesonide	-4.8807	-4.28764	Asthma		isradipine-polythiazide	-2.24243	-2.28617	Hypertension		beclomethasone-dipropionate-cortisone-acetate	-3.49128	-4.91535	Allergic Rhinitis
betamethasone-Thalidomide	-2.08257	-1.16186	Rheumatoid Arthritis		betamethasone-pranlukast	-3.23631	-1.3106	Asthma		isradipine-cilazapril	-4.09493	-1.10416	Hypertension		beclomethasone-dipropionate-ciclesonide	-5.5588	-4.30132	Allergic Rhinitis
betamethasone-ibuprofen	-2.64877	-0.980465	Rheumatoid Arthritis		betamethasone-roflumilast	-3.20299	-1.03029	Asthma		isradipine-Spirapril	-4.0279	-1.1276	Hypertension		beclomethasone-dipropionate-pranlukast	-4.66223	-1.32176	Allergic Rhinitis
betamethasone-leflunomide	-1.99624	-1.62092	Rheumatoid Arthritis		betamethasone-ibudilast	-3.13319	-0.950287	Asthma		isradipine-Tasosartan	-3.84046	-1.00053	Hypertension		beclomethasone-dipropionate-phenindamine	-2.86154	-0.850062	Allergic Rhinitis
betamethasone-captopril	-1.70646	-0.682881	Rheumatoid Arthritis		betamethasone-apremilast	-2.18152	-1.12835	Asthma		isradipine-penbutolol	-3.04098	-1.56689	Hypertension		beclomethasone-dipropionate-pheniramine	-3.14489	-1.98402	Allergic Rhinitis
betamethasone-dexamethasone	-5.31907	-3.49116	Rheumatoid Arthritis		betamethasone-tranilast	-2.80974	-0.779027	Asthma		isradipine-oxprenolol	-3.19421	-1.50399	Hypertension		beclomethasone-dipropionate-clofedanol	-3.04442	-0.86487	Allergic Rhinitis
betamethasone-Abatacept	-1.78519	-1.14492	Rheumatoid Arthritis		betamethasone-fluticasone furoate	-4.29552	-5.04528	Asthma		isradipine-pargyline	-1.87009	-1.49016	Hypertension		beclomethasone-dipropionate-levocetirizine	-2.85269	-0.821793	Allergic Rhinitis
betamethasone-Lithium	-2.51626	-1.2122	Rheumatoid Arthritis		betamethasone-vilanterol	-3.46539	-1.2948	Asthma		isradipine-celiprolol	-3.0136	-1.50486	Hypertension		beclomethasone-dipropionate-mepyramine	-2.88211	-0.840512	Allergic Rhinitis
betamethasone-cortisone-acetate	-3.7009	-4.95202	Rheumatoid Arthritis		betamethasone-DB00729	-2.48341	-0.94763	Asthma		isradipine-nebivolol	-3.63864	-1.65578	Hypertension		beclomethasone-dipropionate-tranilast	-2.90852	-0.856952	Allergic Rhinitis
betamethasone-Magnesium salicylate	-2.73616	-0.921367	Rheumatoid Arthritis		betamethasone-atropine	-1.81557	-0.195993	Asthma		isradipine-cleviprex	-6.57244	-6.04931	Hypertension		beclomethasone-dipropionate-antazoline	-3.89224	-0.847125	Allergic Rhinitis
betamethasone-sasapyrine	-2.54701	-0.909965	Rheumatoid Arthritis		betamethasone-bambuterol	-3.19022	-0.909178	Asthma		isradipine-bupranolol	-3.16544	-1.47466	Hypertension		beclomethasone-dipropionate-fluticasone furoate	-5.79645	-4.98671	Allergic Rhinitis
betamethasone-tiaprofenic-acid	-2.37523	-0.929559	Rheumatoid Arthritis		betamethasone-benralizumab	-3.11904	-1.27738	Asthma		isradipine-Azilsartan medoxomil	-3.87485	-0.999598	Hypertension		beclomethasone-dipropionate-chlorcyclizine	-2.90059	-0.853615	Allergic Rhinitis
betamethasone-Hydroxychloroquine	-1.61246	-1.13622	Rheumatoid Arthritis		betamethasone-chloropyramine	-2.96155	-0.765403	Asthma		isradipine-aliskiren-hemifumarate	-4.21312	-1.36818	Hypertension		beclomethasone-dipropionate-acrivastine	-2.83306	-0.81941	Allergic Rhinitis
betamethasone-Canakinumab	-2.11681	-1.52635	Rheumatoid Arthritis		betamethasone-DB00587	-3.16313	-0.924337	Asthma		isradipine-Aranidipine	-4.2708	-4.4432	Hypertension		beclomethasone-dipropionate-Dexchlorpheniramine maleate	-2.74902	-0.836078	Allergic Rhinitis
betamethasone-Tocilizumab	-1.95924	-1.43283	Rheumatoid Arthritis		betamethasone-clenbuterol	-3.1569	-0.835641	Asthma		isradipine-azelnidipine	-4.72827	-5.20768	Hypertension		beclomethasone-dipropionate-bilastine	-2.88424	-0.839261	Allergic Rhinitis
betamethasone-temsirolimus	-1.59804	-1.45284	Rheumatoid Arthritis		betamethasone-doxofylline	-3.12293	-0.85099	Asthma		isradipine-Efonidipine	-4.45951	-5.34452	Hypertension		beclomethasone-dipropionate-chloropyramine	-2.94435	-0.878883	Allergic Rhinitis
betamethasone-golimumab	-1.99285	-1.59049	Rheumatoid Arthritis		betamethasone-DB00824	-2.80168	-0.905005	Asthma		isradipine-fimasartan	-4.01748	-1.12006	Hypertension		beclomethasone-dipropionate-Mequitazine	-2.88618	-0.882346	Allergic Rhinitis
betamethasone-capsaicin	-2.55227	-1.32047	Rheumatoid Arthritis		betamethasone-DB01288	-2.90557	-0.794816	Asthma		isradipine-enalaprilat	-3.3894	-1.03366	Hypertension		beclomethasone-dipropionate-propylhexedrine	-2.66595	-1.35631	Allergic Rhinitis
betamethasone-teriflunomide	-1.58811	-1.1642	Rheumatoid Arthritis		betamethasone-hexoprenaline	-3.27228	-1.34128	Asthma		olmesartan-chlorthalidone	-2.55323	-0.821444	Hypertension		beclomethasone-dipropionate-Terfenadine	-2.86391	-0.417104	Allergic Rhinitis
betamethasone-tofacitinib	-1.75885	-1.40135	Rheumatoid Arthritis		betamethasone-DB01303	-3.64638	-1.30535	Asthma		olmesartan-Nitroprusside	-3.05033	-2.15688	Hypertension		Phenylpropanolamine-Dexbrompheniramine	-3.82508	-4.07476	Allergic Rhinitis
betamethasone-Certolizumab pegol	-1.96828	-1.56094	Rheumatoid Arthritis		betamethasone-procaterol	-3.28707	-1.32317	Asthma		olmesartan-atenolol-(+/-)	-3.58407	-2.04888	Hypertension		Phenylpropanolamine-promazine	-3.10624	-4.25615	Allergic Rhinitis
betamethasone-secukinumab	-1.88617	-1.63788	Rheumatoid Arthritis		betamethasone-seratrodast	-3.25549	-1.39943	Asthma		olmesartan-diltiazem	-3.34531	-1.38084	Hypertension		Phenylpropanolamine-triprolidine	-3.78294	-4.10382	Allergic Rhinitis
betamethasone-loxoprofen	-2.75594	-0.960652	Rheumatoid Arthritis		betamethasone-Theobromine	-2.89633	-1.11173	Asthma		olmesartan-minoxidil	-2.60133	-2.05407	Hypertension		Phenylpropanolamine-cyproheptadine	-3.80725	-4.12386	Allergic Rhinitis
betamethasone-Dexibuprofen	-2.30489	-1.03488	Rheumatoid Arthritis		betamethasone-troleandomycin	-2.55633	-2.59168	Asthma		olmesartan-timolol	-3.10363	-1.99684	Hypertension		Phenylpropanolamine-betamethasone	-3.9438	-0.606377	Allergic Rhinitis
betamethasone-enalaprilat	-2.38864	-0.782076	Rheumatoid Arthritis		betamethasone-acefylline	-3.17272	-1.35854	Asthma		olmesartan-amlodipine	-4.68559	-0.98116	Hypertension		Phenylpropanolamine-loratadine	-3.71512	-3.78079	Allergic Rhinitis
betamethasone-choline salicylate	-2.19776	-0.405005	Rheumatoid Arthritis		betamethasone-clorprenaline	-2.44854	-1.01315	Asthma		olmesartan-triamterene	-3.04922	-1.70058	Hypertension		Phenylpropanolamine-Methylscopolamine bromide	-3.17608	-3.51394	Allergic Rhinitis
betamethasone-aurothioglucose	-2.38514	-1.1009	Rheumatoid Arthritis		betamethasone-coumarin	-1.7975	-0.40669	Asthma		olmesartan-nisoldipine	-4.00766	-1.30343	Hypertension		Phenylpropanolamine-montelukast	-3.93658	0.0664741	Allergic Rhinitis
betamethasone-etoricoxib	-2.35563	-1.28087	Rheumatoid Arthritis		betamethasone-ephedrine-(racemic)	-2.54394	-0.747904	Asthma		olmesartan-spironolactone	-2.76991	-0.343876	Hypertension		Phenylpropanolamine-dextromethorphan	-2.17929	-1.13827	Allergic Rhinitis
betamethasone-fostamatinib	-0.248262	-0.763098	Rheumatoid Arthritis		betamethasone-etofylline	-3.13711	-1.37513	Asthma		olmesartan-bendroflumethiazide	-2.53878	-1.11911	Hypertension		Phenylpropanolamine-hydroxyzine	-2.81392	-4.01346	Allergic Rhinitis
betamethasone-glucosamine	-2.45794	-1.39432	Rheumatoid Arthritis		betamethasone-hydrocortisone-phosphate	-3.66443	-3.41222	Asthma		olmesartan-prazosin	-2.77706	-1.23127	Hypertension		Phenylpropanolamine-fluticasone propionate	-3.00509	-0.903029	Allergic Rhinitis
betamethasone-ocrelizumab	-1.74408	-1.10015	Rheumatoid Arthritis		betamethasone-isoetharine	-2.4627	-1.00656	Asthma		olmesartan-fosinopril	-5.68998	-2.53602	Hypertension		Phenylpropanolamine-triamcinolone	-4.13728	-0.782575	Allergic Rhinitis
betamethasone-DB00533	-2.32708	-1.11924	Rheumatoid Arthritis		betamethasone-methylprednisolone-aceponate	-3.74993	-5.00711	Asthma		olmesartan-trandolapril	-5.65618	-2.484	Hypertension		Phenylpropanolamine-prednisone	-2.9872	-0.782632	Allergic Rhinitis
betamethasone-DB00580	-2.06412	-0.749733	Rheumatoid Arthritis		betamethasone-prednisolone-sodium-phosphate	-3.75346	-4.95756	Asthma		olmesartan-carteolol	-3.11468	-1.96778	Hypertension		Phenylpropanolamine-Astemizole	-3.60909	-2.73487	Allergic Rhinitis
betamethasone-niflumic-acid	-2.33003	-1.33376	Rheumatoid Arthritis		betamethasone-ramatroban	-2.79509	-1.04833	Asthma		olmesartan-metolazone	-2.59035	-1.5872	Hypertension		Phenylpropanolamine-azatadine	-3.74986	-4.11294	Allergic Rhinitis
betamethasone-menadione	-1.95964	-0.229979	Rheumatoid Arthritis		betamethasone-tianeptine	-2.06404	-0.774575	Asthma		olmesartan-lercanidipine	-5.19437	-1.45948	Hypertension		Phenylpropanolamine-hydrocortisone	-3.76884	-0.590779	Allergic Rhinitis
betamethasone-L-Cystine	-2.54353	-1.02941	Rheumatoid Arthritis		betamethasone-tulobuterol	-3.34989	-1.34475	Asthma		olmesartan-benazepril	-5.75794	-2.49507	Hypertension		Phenylpropanolamine-scopolamine	-2.45991	-2.15247	Allergic Rhinitis
betamethasone-L-Histidine	-1.18973	-0.751291	Rheumatoid Arthritis		montelukast-zafirlukast	-6.64659	-5.88345	Asthma		olmesartan-propranolol	-3.44929	-1.6478	Hypertension		Phenylpropanolamine-carbinoxamine	-3.78575	-4.08684	Allergic Rhinitis
betamethasone-baricitinib	-1.82875	-1.34456	Rheumatoid Arthritis		montelukast-fluticasone propionate	-2.55117	-1.19532	Asthma		olmesartan-clonidine	-2.28829	-1.34683	Hypertension		Phenylpropanolamine-mometasone	-4.7979	-0.629403	Allergic Rhinitis
betamethasone-sarilumab	-1.77785	-0.574307	Rheumatoid Arthritis		montelukast-triamcinolone	-3.40571	-0.674325	Asthma		olmesartan-enalapril	-5.70905	-2.42013	Hypertension		Phenylpropanolamine-olopatadine	-4.70993	-1.52447	Allergic Rhinitis
betamethasone-aceclofenac	-2.42693	-0.907797	Rheumatoid Arthritis		montelukast-prednisone	-2.61189	-1.09158	Asthma		olmesartan-doxazosin	-2.85393	-1.25857	Hypertension		Phenylpropanolamine-tripelennamine	-3.70358	-4.07954	Allergic Rhinitis
betamethasone-alclofenac	-2.35309	-0.950775	Rheumatoid Arthritis		montelukast-dyphylline	-5.01543	-0.774713	Asthma		olmesartan-amiloride	-2.34517	-1.11074	Hypertension		Phenylpropanolamine-brompheniramine	-3.5267	-3.28569	Allergic Rhinitis
betamethasone-amtolmetin-guacil	-2.77248	-0.949586	Rheumatoid Arthritis		montelukast-epinephrine	-2.7897	0.00127341	Asthma		olmesartan-labetalol	-3.45269	-1.50456	Hypertension		Phenylpropanolamine-Pseudoephedrine	-4.96176	-2.93922	Allergic Rhinitis
betamethasone-cortisone	-3.75001	-5.01032	Rheumatoid Arthritis		montelukast-nedocromil	-5.28807	-4.49328	Asthma		olmesartan-bisoprolol	-4.72126	-1.9527	Hypertension		Phenylpropanolamine-prednisolone	-3.58396	-1.07663	Allergic Rhinitis
betamethasone-cyclosporin-a	-2.63481	-2.05526	Rheumatoid Arthritis		montelukast-hydrocortisone	-2.98006	-0.784539	Asthma		olmesartan-nicardipine	-3.99315	-1.11663	Hypertension		Phenylpropanolamine-pemirolast	-3.75946	-4.04876	Allergic Rhinitis
betamethasone-dexamethasone-sodium-phosphate	-3.71765	-4.95311	Rheumatoid Arthritis		montelukast-zileuton	-2.99973	-4.21839	Asthma		olmesartan-Guanabenz	-2.73127	-1.97196	Hypertension		Phenylpropanolamine-Methdilazine	-3.75983	-4.12565	Allergic Rhinitis
betamethasone-droxicam	-2.33315	-0.987466	Rheumatoid Arthritis		montelukast-mometasone	-4.31798	-0.993894	Asthma		olmesartan-mecamylamine	-2.29256	-0.773027	Hypertension		Phenylpropanolamine-Salicylic acid	-2.77876	0.131535	Allergic Rhinitis
betamethasone-felbinac	-2.4938	-1.49073	Rheumatoid Arthritis		montelukast-tripelennamine	-3.09191	-0.752623	Asthma		olmesartan-verapamil	-4.69412	-0.8189	Hypertension		Phenylpropanolamine-fexofenadine	-3.76408	-4.02308	Allergic Rhinitis
betamethasone-flurbiprofen-(S)-(+)	-2.77446	-0.909553	Rheumatoid Arthritis		montelukast-metaproterenol	-4.77727	-0.539393	Asthma		olmesartan-losartan	-6.24497	-5.95905	Hypertension		Phenylpropanolamine-Hydrocodone	-2.99591	-2.19798	Allergic Rhinitis
betamethasone-iguratimod	-2.96028	-1.32112	Rheumatoid Arthritis		montelukast-Pseudoephedrine	-3.78146	-0.216408	Asthma		olmesartan-moexipril	-5.38144	-2.34553	Hypertension		Phenylpropanolamine-methylprednisolone	-2.92167	-0.6171	Allergic Rhinitis
betamethasone-methylprednisolone-aceponate	-3.74993	-5.00711	Rheumatoid Arthritis		montelukast-prednisolone	-2.73657	-0.717964	Asthma		olmesartan-furosemide	-2.59096	-2.07008	Hypertension		Phenylpropanolamine-desloratadine	-3.73009	-4.06638	Allergic Rhinitis
betamethasone-mofezolac	-2.71437	-0.990484	Rheumatoid Arthritis		montelukast-terbutaline	-4.52256	-0.282149	Asthma		olmesartan-eplerenone	-3.18469	-1.87787	Hypertension		Phenylpropanolamine-azelastine	-4.68413	-4.12329	Allergic Rhinitis
betamethasone-nonivamide	-2.68499	-1.46346	Rheumatoid Arthritis		montelukast-pemirolast	-3.04768	-0.746517	Asthma		olmesartan-lisinopril	-4.96783	-2.3997	Hypertension		Phenylpropanolamine-cromoglicic-acid	-4.3764	-1.17884	Allergic Rhinitis
betamethasone-prednisolone-sodium-phosphate	-3.75346	-4.95756	Rheumatoid Arthritis		montelukast-salmeterol	-4.61637	-0.184096	Asthma		olmesartan-hydroflumethiazide	-2.53228	-0.873349	Hypertension		Phenylpropanolamine-levocabastine	-4.93927	-2.93863	Allergic Rhinitis
betamethasone-tepoxalin	-3.03344	-1.44384	Rheumatoid Arthritis		montelukast-methylprednisolone	-2.54415	-0.9659	Asthma		olmesartan-perindopril	-5.10956	-1.79052	Hypertension		Phenylpropanolamine-chlorphenamine	-3.47609	-3.77893	Allergic Rhinitis
nabumetone-tenoxicam	-6.36928	-6.81426	Rheumatoid Arthritis		montelukast-azelastine	-3.78699	-0.733359	Asthma		olmesartan-candesartan-cilextil	-4.78165	-5.11837	Hypertension		Phenylpropanolamine-diphenylpyraline	-3.67784	-3.92199	Allergic Rhinitis
nabumetone-celecoxib	-3.23349	-3.10167	Rheumatoid Arthritis		montelukast-formoterol	-5.09905	-0.246683	Asthma		olmesartan-indapamide	-3.7714	-1.34504	Hypertension		Phenylpropanolamine-cyclizine	-3.64633	-2.3188	Allergic Rhinitis
nabumetone-tolmetin	-6.18609	-6.71677	Rheumatoid Arthritis		montelukast-albuterol	-4.93712	-0.25427	Asthma		olmesartan-eprosartan	-6.24657	-5.89183	Hypertension		Phenylpropanolamine-budesonide	-4.52426	-0.659124	Allergic Rhinitis
nabumetone-piroxicam	-5.50594	-6.73445	Rheumatoid Arthritis		montelukast-cromoglicic-acid	-4.28197	-1.03307	Asthma		olmesartan-chlorothiazide	-2.56838	-1.01826	Hypertension		Phenylpropanolamine-dexamethasone	-3.65754	-0.629074	Allergic Rhinitis
nabumetone-methotrexate	-2.00029	-1.32358	Rheumatoid Arthritis		montelukast-amlexanox	-5.17069	-0.817919	Asthma		olmesartan-quinapril	-5.62979	-2.50413	Hypertension		Phenylpropanolamine-epoprostenol	-2.01435	-0.718292	Allergic Rhinitis
nabumetone-fenoprofen	-5.9751	-5.24936	Rheumatoid Arthritis		montelukast-isoprenaline	-3.58273	-0.282891	Asthma		olmesartan-pindolol	-3.31734	-1.80191	Hypertension		Phenylpropanolamine-Trimeprazine	-3.80432	-4.0672	Allergic Rhinitis
nabumetone-enalapril	-1.92102	-1.82914	Rheumatoid Arthritis		montelukast-chlorphenamine	-3.19799	-0.224498	Asthma		olmesartan-telmisartan	-5.9891	-4.37217	Hypertension		Phenylpropanolamine-desonide	-3.36996	-0.492097	Allergic Rhinitis
nabumetone-diclofenac	-4.27344	-3.7333	Rheumatoid Arthritis		montelukast-cilostazol	-2.81742	-0.875601	Asthma		olmesartan-methyldopa	-2.61425	-1.43948	Hypertension		Phenylpropanolamine-ephedrine	-3.94361	-4.74776	Allergic Rhinitis
nabumetone-sulindac	-5.65001	-4.30853	Rheumatoid Arthritis		montelukast-budesonide	-4.811	-0.908636	Asthma		olmesartan-isotretinoin	-1.74609	-1.2048	Hypertension		Phenylpropanolamine-cortisone-acetate	-3.21167	-0.619316	Allergic Rhinitis
nabumetone-chloroquine	-1.87572	-0.949732	Rheumatoid Arthritis		montelukast-Aminophylline	-5.51187	-0.636513	Asthma		olmesartan-hydrochlorothiazide	-4.19843	-0.85865	Hypertension		Phenylpropanolamine-ciclesonide	-5.02157	-0.802053	Allergic Rhinitis
nabumetone-triamcinolone	-2.21264	-0.678132	Rheumatoid Arthritis		montelukast-dexamethasone	-2.92458	-1.10488	Asthma		olmesartan-guanfacine	-2.76639	-1.80257	Hypertension		Phenylpropanolamine-pranlukast	-3.81761	0.0956192	Allergic Rhinitis
nabumetone-prednisone	-2.39454	-1.35713	Rheumatoid Arthritis		montelukast-desonide	-2.94987	-1.4152	Asthma		olmesartan-trichlormethiazide	-2.56703	-0.906744	Hypertension		Phenylpropanolamine-phenindamine	-3.78844	-4.05195	Allergic Rhinitis
nabumetone-flurbiprofen-(+/-)	-4.97645	-6.68773	Rheumatoid Arthritis		montelukast-Arformoterol	-3.13005	-0.533487	Asthma		olmesartan-felodipine	-4.73544	-0.941495	Hypertension		Phenylpropanolamine-pheniramine	-3.70398	-2.82148	Allergic Rhinitis
nabumetone-hydrocortisone	-2.58686	-1.21228	Rheumatoid Arthritis		montelukast-Pirbuterol	-4.61432	-0.402906	Asthma		olmesartan-irbesartan	-5.66734	-3.94247	Hypertension		Phenylpropanolamine-clofedanol	-3.34871	-4.03223	Allergic Rhinitis
nabumetone-etodolac	-6.22152	-5.48549	Rheumatoid Arthritis		montelukast-ephedrine	-3.0186	0.00730405	Asthma		olmesartan-atorvastatin	-3.96025	-1.65089	Hypertension		Phenylpropanolamine-levocetirizine	-3.76127	-4.07945	Allergic Rhinitis
nabumetone-mefenamic-acid	-5.32073	-4.57693	Rheumatoid Arthritis		montelukast-cortisone-acetate	-2.88339	-0.919602	Asthma		olmesartan-nifedipine	-3.51674	-0.842712	Hypertension		Phenylpropanolamine-mepyramine	-3.63141	-4.11003	Allergic Rhinitis
nabumetone-naproxen	-4.97969	-6.78569	Rheumatoid Arthritis		montelukast-tiotropium	-4.84592	-0.0349632	Asthma		olmesartan-carvedilol	-3.52423	-1.44068	Hypertension		Phenylpropanolamine-tranilast	-3.83304	-2.33982	Allergic Rhinitis
nabumetone-sulfasalazine	-3.01549	-3.92429	Rheumatoid Arthritis		montelukast-ciclesonide	-4.56843	-0.747786	Asthma		olmesartan-terazosin	-2.81493	-1.21089	Hypertension		Phenylpropanolamine-antazoline	-4.69686	-4.09694	Allergic Rhinitis
nabumetone-meloxicam	-6.38976	-6.77774	Rheumatoid Arthritis		montelukast-pranlukast	-6.17671	-4.28749	Asthma		olmesartan-guanethidine	-2.40362	-1.70161	Hypertension		Phenylpropanolamine-fluticasone furoate	-4.98162	-0.646639	Allergic Rhinitis
nabumetone-prednisolone	-2.23964	-0.797652	Rheumatoid Arthritis		montelukast-roflumilast	-6.16504	-1.12511	Asthma		olmesartan-acebutolol	-3.5117	-1.95691	Hypertension		Phenylpropanolamine-chlorcyclizine	-3.80014	-4.11275	Allergic Rhinitis
nabumetone-diflunisal	-4.03645	-6.67559	Rheumatoid Arthritis		montelukast-ibudilast	-5.68429	-1.20842	Asthma		olmesartan-captopril	-5.44201	-1.79598	Hypertension		Phenylpropanolamine-acrivastine	-3.71839	-4.07794	Allergic Rhinitis
nabumetone-Salicylic acid	-3.96939	-6.04746	Rheumatoid Arthritis		montelukast-apremilast	-3.31309	-1.44555	Asthma		olmesartan-nadolol	-3.48415	-1.82903	Hypertension		Phenylpropanolamine-Dexchlorpheniramine maleate	-3.75165	-4.04113	Allergic Rhinitis
nabumetone-meclofenamic-acid	-5.45879	-3.90205	Rheumatoid Arthritis		montelukast-tranilast	-3.19802	-2.20467	Asthma		olmesartan-paclitaxel	-0.98268	-0.75355	Hypertension		Phenylpropanolamine-bilastine	-3.79472	-4.1076	Allergic Rhinitis
nabumetone-aspirin	-3.22845	-3.13201	Rheumatoid Arthritis		montelukast-fluticasone furoate	-5.2142	-0.921224	Asthma		olmesartan-hydralazine	-2.79849	-1.04801	Hypertension		Phenylpropanolamine-chloropyramine	-3.68365	-4.06974	Allergic Rhinitis
nabumetone-methylprednisolone	-2.28082	-0.944713	Rheumatoid Arthritis		montelukast-vilanterol	-5.36986	-0.554887	Asthma		olmesartan-polythiazide	-2.57463	-1.58769	Hypertension		Phenylpropanolamine-Mequitazine	-3.79143	-4.12507	Allergic Rhinitis
nabumetone-oxaprozin	-6.39345	-6.71434	Rheumatoid Arthritis		montelukast-DB00729	-2.79431	-0.593524	Asthma		olmesartan-cilazapril	-5.67446	-2.43469	Hypertension		Phenylpropanolamine-propylhexedrine	-3.48502	-3.79051	Allergic Rhinitis
nabumetone-azathioprine	-2.04171	-0.40635	Rheumatoid Arthritis		montelukast-atropine	-2.00199	0.168225	Asthma		olmesartan-Spirapril	-5.67209	-2.4589	Hypertension		Phenylpropanolamine-Terfenadine	-3.50539	-3.24131	Allergic Rhinitis
nabumetone-auranofin	-5.14113	-1.42654	Rheumatoid Arthritis		montelukast-bambuterol	-4.7364	-0.231171	Asthma		olmesartan-Tasosartan	-5.97731	-5.12185	Hypertension		Dexbrompheniramine-promazine	-3.99685	-5.34309	Allergic Rhinitis
nabumetone-ketoprofen	-6.01457	-5.23534	Rheumatoid Arthritis		montelukast-benralizumab	-5.96888	-1.62892	Asthma		olmesartan-penbutolol	-3.39044	-1.74065	Hypertension		Dexbrompheniramine-triprolidine	-6.78346	-7.4719	Allergic Rhinitis
nabumetone-Thalidomide	-2.43321	-2.79356	Rheumatoid Arthritis		montelukast-chloropyramine	-3.0948	-0.778102	Asthma		olmesartan-oxprenolol	-3.5019	-1.78651	Hypertension		Dexbrompheniramine-cyproheptadine	-6.10657	-5.4665	Allergic Rhinitis
nabumetone-ibuprofen	-3.82794	-4.11091	Rheumatoid Arthritis		montelukast-DB00587	-6.2841	-6.29703	Asthma		olmesartan-pargyline	-2.56606	-1.25014	Hypertension		Dexbrompheniramine-betamethasone	-2.62101	-0.722085	Allergic Rhinitis
nabumetone-leflunomide	-2.17267	-1.57164	Rheumatoid Arthritis		montelukast-clenbuterol	-4.5286	-0.687151	Asthma		olmesartan-celiprolol	-3.43903	-1.57261	Hypertension		Dexbrompheniramine-loratadine	-5.824	-5.91576	Allergic Rhinitis
nabumetone-captopril	-1.93188	-1.56137	Rheumatoid Arthritis		montelukast-doxofylline	-5.69061	-0.785496	Asthma		olmesartan-nebivolol	-4.77209	-2.01553	Hypertension		Dexbrompheniramine-Methylscopolamine bromide	-4.08251	-4.71292	Allergic Rhinitis
nabumetone-dexamethasone	-2.40687	-1.62673	Rheumatoid Arthritis		montelukast-DB00824	-4.27039	-0.809891	Asthma		olmesartan-cleviprex	-4.01911	-1.49984	Hypertension		Dexbrompheniramine-montelukast	-3.40526	-0.714479	Allergic Rhinitis
nabumetone-Abatacept	-1.98958	-0.99069	Rheumatoid Arthritis		montelukast-DB01288	-3.63557	-0.243596	Asthma		olmesartan-bupranolol	-3.53395	-1.79628	Hypertension		Dexbrompheniramine-dextromethorphan	-2.62651	-1.68371	Allergic Rhinitis
nabumetone-Lithium	-2.4626	-0.488267	Rheumatoid Arthritis		montelukast-hexoprenaline	-4.83196	-0.579091	Asthma		olmesartan-Azilsartan medoxomil	-5.98608	-5.09089	Hypertension		Dexbrompheniramine-hydroxyzine	-4.45813	-7.46952	Allergic Rhinitis
nabumetone-cortisone-acetate	-2.64772	-0.948928	Rheumatoid Arthritis		montelukast-DB01303	-4.86133	-0.65024	Asthma		olmesartan-aliskiren-hemifumarate	-5.85634	-2.81313	Hypertension		Dexbrompheniramine-fluticasone propionate	-2.14113	-1.08889	Allergic Rhinitis
nabumetone-Magnesium salicylate	-5.74301	-6.83371	Rheumatoid Arthritis		montelukast-procaterol	-4.85349	-0.553732	Asthma		olmesartan-Aranidipine	-3.4941	-1.26711	Hypertension		Dexbrompheniramine-triamcinolone	-2.83399	-0.897449	Allergic Rhinitis
nabumetone-sasapyrine	-4.08454	-6.80549	Rheumatoid Arthritis		montelukast-seratrodast	-6.16533	-1.73742	Asthma		olmesartan-azelnidipine	-3.93061	-1.45156	Hypertension		Dexbrompheniramine-prednisone	-1.91759	-0.681276	Allergic Rhinitis
nabumetone-tiaprofenic-acid	-6.34917	-6.66278	Rheumatoid Arthritis		montelukast-Theobromine	-4.17218	-1.07386	Asthma		olmesartan-Efonidipine	-3.55395	-1.56256	Hypertension		Dexbrompheniramine-Astemizole	-5.7806	-4.44768	Allergic Rhinitis
nabumetone-Hydroxychloroquine	-1.86046	-0.587783	Rheumatoid Arthritis		montelukast-troleandomycin	-1.97302	-1.67968	Asthma		olmesartan-fimasartan	-6.26212	-5.92365	Hypertension		Dexbrompheniramine-azatadine	-6.75954	-7.51747	Allergic Rhinitis
nabumetone-Canakinumab	-2.16292	-1.80108	Rheumatoid Arthritis		montelukast-acefylline	-3.99447	-1.20956	Asthma		olmesartan-enalaprilat	-5.00986	-2.3109	Hypertension		Dexbrompheniramine-hydrocortisone	-2.44913	-0.680521	Allergic Rhinitis
nabumetone-Tocilizumab	-1.93757	-1.06888	Rheumatoid Arthritis		montelukast-clorprenaline	-3.19217	-0.409081	Asthma		chlorthalidone-Nitroprusside	-3.01038	-0.390243	Hypertension		Dexbrompheniramine-scopolamine	-3.20886	-3.3397	Allergic Rhinitis
nabumetone-temsirolimus	-1.69972	-0.771565	Rheumatoid Arthritis		montelukast-coumarin	-1.32635	-0.876886	Asthma		chlorthalidone-atenolol-(+/-)	-2.04677	-0.881724	Hypertension		Dexbrompheniramine-carbinoxamine	-6.75332	-7.51183	Allergic Rhinitis
nabumetone-golimumab	-2.09987	-1.53663	Rheumatoid Arthritis		montelukast-ephedrine-(racemic)	-2.80079	-0.246454	Asthma		chlorthalidone-diltiazem	-2.03715	-1.45486	Hypertension		Dexbrompheniramine-mometasone	-3.03789	-0.782072	Allergic Rhinitis
nabumetone-capsaicin	-3.52836	-2.71067	Rheumatoid Arthritis		montelukast-etofylline	-3.92074	-1.22302	Asthma		chlorthalidone-minoxidil	-2.51748	-2.31076	Hypertension		Dexbrompheniramine-olopatadine	-4.07958	-3.3312	Allergic Rhinitis
nabumetone-teriflunomide	-2.09224	-1.68323	Rheumatoid Arthritis		montelukast-hydrocortisone-phosphate	-2.94511	-1.13097	Asthma		chlorthalidone-timolol	-2.39843	-0.78068	Hypertension		Dexbrompheniramine-tripelennamine	-6.11003	-7.44454	Allergic Rhinitis
nabumetone-tofacitinib	-1.94887	-0.631215	Rheumatoid Arthritis		montelukast-isoetharine	-3.1249	-0.400218	Asthma		chlorthalidone-amlodipine	-2.65995	-3.06431	Hypertension		Dexbrompheniramine-brompheniramine	-6.01326	-5.31445	Allergic Rhinitis
nabumetone-Certolizumab pegol	-2.14739	-1.54418	Rheumatoid Arthritis		montelukast-methylprednisolone-aceponate	-2.91068	-0.991243	Asthma		chlorthalidone-triamterene	-4.83516	-1.78661	Hypertension		Dexbrompheniramine-Pseudoephedrine	-3.39243	-2.04941	Allergic Rhinitis
nabumetone-secukinumab	-2.01035	-1.43902	Rheumatoid Arthritis		montelukast-prednisolone-sodium-phosphate	-2.86415	-0.913485	Asthma		chlorthalidone-nisoldipine	-2.24564	-1.75591	Hypertension		Dexbrompheniramine-prednisolone	-2.43934	-1.20775	Allergic Rhinitis
nabumetone-loxoprofen	-5.81008	-6.7658	Rheumatoid Arthritis		montelukast-ramatroban	-3.03999	-2.51632	Asthma		chlorthalidone-spironolactone	-3.91645	-0.688802	Hypertension		Dexbrompheniramine-pemirolast	-6.16422	-7.48649	Allergic Rhinitis
nabumetone-Dexibuprofen	-5.80236	-4.08731	Rheumatoid Arthritis		montelukast-tianeptine	-1.84904	-0.252439	Asthma		chlorthalidone-bendroflumethiazide	-6.02538	-6.6983	Hypertension		Dexbrompheniramine-Methdilazine	-6.73726	-7.46302	Allergic Rhinitis
nabumetone-enalaprilat	-2.23711	-1.52972	Rheumatoid Arthritis		montelukast-tulobuterol	-4.83184	-0.553693	Asthma		chlorthalidone-prazosin	-2.90091	-0.721325	Hypertension		Dexbrompheniramine-Salicylic acid	-1.94689	-0.323925	Allergic Rhinitis
nabumetone-choline salicylate	-2.90106	0.0961536	Rheumatoid Arthritis		zafirlukast-fluticasone propionate	-2.31064	-1.10475	Asthma		chlorthalidone-fosinopril	-2.52661	-0.864258	Hypertension		Dexbrompheniramine-fexofenadine	-6.77676	-7.4477	Allergic Rhinitis
nabumetone-aurothioglucose	-5.92835	-0.517415	Rheumatoid Arthritis		zafirlukast-triamcinolone	-3.27823	-0.752623	Asthma		chlorthalidone-trandolapril	-2.47805	-0.766726	Hypertension		Dexbrompheniramine-Hydrocodone	-3.25284	-2.43073	Allergic Rhinitis
nabumetone-etoricoxib	-6.29689	-5.90359	Rheumatoid Arthritis		zafirlukast-prednisone	-2.40858	-0.93613	Asthma		chlorthalidone-carteolol	-2.50278	-0.802472	Hypertension		Dexbrompheniramine-methylprednisolone	-1.8577	-0.728895	Allergic Rhinitis
nabumetone-fostamatinib	-0.0531248	-0.211137	Rheumatoid Arthritis		zafirlukast-dyphylline	-4.95523	-0.899645	Asthma		chlorthalidone-metolazone	-5.80988	-5.97261	Hypertension		Dexbrompheniramine-desloratadine	-6.72875	-7.47976	Allergic Rhinitis
nabumetone-glucosamine	-5.33701	-1.67375	Rheumatoid Arthritis		zafirlukast-epinephrine	-2.7131	-0.254791	Asthma		chlorthalidone-lercanidipine	-2.34339	-1.51153	Hypertension		Dexbrompheniramine-azelastine	-5.83299	-7.41837	Allergic Rhinitis
nabumetone-ocrelizumab	-1.95884	-1.10265	Rheumatoid Arthritis		zafirlukast-nedocromil	-5.33757	-5.69726	Asthma		chlorthalidone-benazepril	-2.55082	-0.806088	Hypertension		Dexbrompheniramine-cromoglicic-acid	-2.96574	-1.75646	Allergic Rhinitis
nabumetone-DB00533	-6.20027	-4.46755	Rheumatoid Arthritis		zafirlukast-hydrocortisone	-2.78364	-0.757735	Asthma		chlorthalidone-propranolol	-2.17136	-0.709384	Hypertension		Dexbrompheniramine-levocabastine	-4.8378	-5.42498	Allergic Rhinitis
nabumetone-DB00580	-5.21131	-4.24819	Rheumatoid Arthritis		zafirlukast-zileuton	-2.57184	-2.41778	Asthma		chlorthalidone-clonidine	-2.70089	-0.608128	Hypertension		Dexbrompheniramine-chlorphenamine	-5.77799	-5.57001	Allergic Rhinitis
nabumetone-niflumic-acid	-4.6905	-3.8961	Rheumatoid Arthritis		zafirlukast-mometasone	-4.24456	-0.777636	Asthma		chlorthalidone-enalapril	-2.52889	-0.795377	Hypertension		Dexbrompheniramine-diphenylpyraline	-6.34075	-6.29169	Allergic Rhinitis
nabumetone-menadione	-2.09563	-0.86138	Rheumatoid Arthritis		zafirlukast-tripelennamine	-3.06397	-0.974784	Asthma		chlorthalidone-doxazosin	-2.88465	-0.991534	Hypertension		Dexbrompheniramine-cyclizine	-6.18281	-4.53508	Allergic Rhinitis
nabumetone-L-Cystine	-2.73493	-1.46053	Rheumatoid Arthritis		zafirlukast-metaproterenol	-4.66126	-0.359374	Asthma		chlorthalidone-amiloride	-4.00376	-1.08535	Hypertension		Dexbrompheniramine-budesonide	-2.85926	-0.787165	Allergic Rhinitis
nabumetone-L-Histidine	-1.70591	-0.424433	Rheumatoid Arthritis		zafirlukast-Pseudoephedrine	-3.74024	-0.364838	Asthma		chlorthalidone-labetalol	-2.08086	-0.714776	Hypertension		Dexbrompheniramine-dexamethasone	-2.43589	-1.1378	Allergic Rhinitis
nabumetone-baricitinib	-1.94551	-0.566701	Rheumatoid Arthritis		zafirlukast-prednisolone	-2.56972	-0.860771	Asthma		chlorthalidone-bisoprolol	-2.20784	-0.795254	Hypertension		Dexbrompheniramine-epoprostenol	-1.31492	-1.15632	Allergic Rhinitis
nabumetone-sarilumab	-1.88238	-0.619275	Rheumatoid Arthritis		zafirlukast-terbutaline	-4.50924	-0.3577	Asthma		chlorthalidone-nicardipine	-2.27142	-0.614024	Hypertension		Dexbrompheniramine-Trimeprazine	-6.74139	-7.46599	Allergic Rhinitis
nabumetone-aceclofenac	-6.18881	-6.79344	Rheumatoid Arthritis		zafirlukast-pemirolast	-2.96401	-0.947967	Asthma		chlorthalidone-Guanabenz	-2.79765	-0.82365	Hypertension		Dexbrompheniramine-desonide	-2.13092	-0.737581	Allergic Rhinitis
nabumetone-alclofenac	-6.38838	-6.73002	Rheumatoid Arthritis		zafirlukast-salmeterol	-4.58036	-0.251659	Asthma		chlorthalidone-mecamylamine	-2.54571	-0.881192	Hypertension		Dexbrompheniramine-ephedrine	-2.99763	-3.69598	Allergic Rhinitis
nabumetone-amtolmetin-guacil	-5.76269	-6.69767	Rheumatoid Arthritis		zafirlukast-methylprednisolone	-2.35041	-0.68914	Asthma		chlorthalidone-verapamil	-2.3886	-1.07771	Hypertension		Dexbrompheniramine-cortisone-acetate	-2.57073	-0.721757	Allergic Rhinitis
nabumetone-cortisone	-2.61573	-0.960684	Rheumatoid Arthritis		zafirlukast-azelastine	-3.78652	-0.91674	Asthma		chlorthalidone-losartan	-2.49092	-0.817594	Hypertension		Dexbrompheniramine-ciclesonide	-3.63033	-0.895876	Allergic Rhinitis
nabumetone-cyclosporin-a	-2.62358	-0.76195	Rheumatoid Arthritis		zafirlukast-formoterol	-5.1422	-0.317092	Asthma		chlorthalidone-moexipril	-2.23104	-0.28526	Hypertension		Dexbrompheniramine-pranlukast	-3.12067	-0.256534	Allergic Rhinitis
nabumetone-dexamethasone-sodium-phosphate	-2.60123	-0.918267	Rheumatoid Arthritis		zafirlukast-albuterol	-4.93409	-0.327103	Asthma		chlorthalidone-furosemide	-5.5048	-4.592	Hypertension		Dexbrompheniramine-phenindamine	-6.79432	-7.45818	Allergic Rhinitis
nabumetone-droxicam	-6.26322	-6.62667	Rheumatoid Arthritis		zafirlukast-cromoglicic-acid	-4.10278	-0.690861	Asthma		chlorthalidone-eplerenone	-4.68871	-1.23369	Hypertension		Dexbrompheniramine-pheniramine	-5.883	-5.00521	Allergic Rhinitis
nabumetone-felbinac	-5.25818	-1.29758	Rheumatoid Arthritis		zafirlukast-amlexanox	-4.97454	-1.151	Asthma		chlorthalidone-lisinopril	-2.19771	-0.379966	Hypertension		Dexbrompheniramine-clofedanol	-4.89802	-7.49866	Allergic Rhinitis
nabumetone-flurbiprofen-(S)-(+)	-5.77375	-6.83681	Rheumatoid Arthritis		zafirlukast-isoprenaline	-3.55789	-0.0993724	Asthma		chlorthalidone-hydroflumethiazide	-6.10249	-6.49468	Hypertension		Dexbrompheniramine-levocetirizine	-6.8315	-7.44362	Allergic Rhinitis
nabumetone-iguratimod	-5.11093	-5.86281	Rheumatoid Arthritis		zafirlukast-chlorphenamine	-3.22095	-0.507181	Asthma		chlorthalidone-perindopril	-2.50742	-1.10727	Hypertension		Dexbrompheniramine-mepyramine	-6.13581	-7.50762	Allergic Rhinitis
nabumetone-methylprednisolone-aceponate	-2.62179	-0.997353	Rheumatoid Arthritis		zafirlukast-cilostazol	-2.65905	-0.791391	Asthma		chlorthalidone-candesartan-cilextil	-2.56484	-0.657707	Hypertension		Dexbrompheniramine-tranilast	-5.40862	-4.46715	Allergic Rhinitis
nabumetone-mofezolac	-5.50818	-6.71326	Rheumatoid Arthritis		zafirlukast-budesonide	-4.60947	-0.636517	Asthma		chlorthalidone-indapamide	-4.09775	-4.03115	Hypertension		Dexbrompheniramine-antazoline	-5.73716	-7.49568	Allergic Rhinitis
nabumetone-nonivamide	-3.19976	-3.16593	Rheumatoid Arthritis		zafirlukast-Aminophylline	-5.3791	-0.595715	Asthma		chlorthalidone-eprosartan	-2.47142	-0.847211	Hypertension		Dexbrompheniramine-fluticasone furoate	-3.33521	-0.744149	Allergic Rhinitis
nabumetone-prednisolone-sodium-phosphate	-2.60942	-0.912453	Rheumatoid Arthritis		zafirlukast-dexamethasone	-2.75203	-1.01936	Asthma		chlorthalidone-chlorothiazide	-6.1132	-7.1734	Hypertension		Dexbrompheniramine-chlorcyclizine	-6.80934	-7.40174	Allergic Rhinitis
nabumetone-tepoxalin	-3.59912	-3.25672	Rheumatoid Arthritis		zafirlukast-desonide	-2.67384	-1.27897	Asthma		chlorthalidone-quinapril	-2.47994	-0.789504	Hypertension		Dexbrompheniramine-acrivastine	-6.74566	-7.51561	Allergic Rhinitis
tenoxicam-celecoxib	-3.16216	-3.1169	Rheumatoid Arthritis		zafirlukast-Arformoterol	-2.87205	-0.379456	Asthma		chlorthalidone-pindolol	-2.12933	-0.600719	Hypertension		Dexbrompheniramine-Dexchlorpheniramine maleate	-6.19701	-7.49634	Allergic Rhinitis
tenoxicam-tolmetin	-6.27692	-6.76976	Rheumatoid Arthritis		zafirlukast-Pirbuterol	-4.55737	-0.38223	Asthma		chlorthalidone-telmisartan	-2.45774	-0.741022	Hypertension		Dexbrompheniramine-bilastine	-6.77098	-7.45671	Allergic Rhinitis
tenoxicam-piroxicam	-5.53822	-6.72282	Rheumatoid Arthritis		zafirlukast-ephedrine	-3.03198	-0.179074	Asthma		chlorthalidone-methyldopa	-2.83281	-0.815449	Hypertension		Dexbrompheniramine-chloropyramine	-6.06523	-7.41384	Allergic Rhinitis
tenoxicam-methotrexate	-1.9129	-1.30385	Rheumatoid Arthritis		zafirlukast-cortisone-acetate	-2.60073	-0.667921	Asthma		chlorthalidone-isotretinoin	-2.28687	0.0228405	Hypertension		Dexbrompheniramine-Mequitazine	-6.80327	-7.43276	Allergic Rhinitis
tenoxicam-fenoprofen	-5.97742	-5.2381	Rheumatoid Arthritis		zafirlukast-tiotropium	-4.86631	-0.129675	Asthma		chlorthalidone-hydrochlorothiazide	-4.80321	-6.70883	Hypertension		Dexbrompheniramine-propylhexedrine	-3.55763	-3.59882	Allergic Rhinitis
tenoxicam-enalapril	-1.95484	-1.79359	Rheumatoid Arthritis		zafirlukast-ciclesonide	-4.53939	-0.859534	Asthma		chlorthalidone-guanfacine	-2.90897	-0.774702	Hypertension		Dexbrompheniramine-Terfenadine	-5.81221	-5.28275	Allergic Rhinitis
tenoxicam-diclofenac	-4.40052	-3.79609	Rheumatoid Arthritis		zafirlukast-pranlukast	-6.19494	-5.36352	Asthma		chlorthalidone-trichlormethiazide	-6.08635	-6.64812	Hypertension		promazine-triprolidine	-3.98593	-5.40885	Allergic Rhinitis
tenoxicam-sulindac	-5.70598	-4.24776	Rheumatoid Arthritis		zafirlukast-roflumilast	-6.10533	-1.13337	Asthma		chlorthalidone-felodipine	-2.34551	-0.757656	Hypertension		promazine-cyproheptadine	-4.29595	-6.50542	Allergic Rhinitis
tenoxicam-chloroquine	-1.9101	-0.979529	Rheumatoid Arthritis		zafirlukast-ibudilast	-5.68208	-1.43744	Asthma		chlorthalidone-irbesartan	-2.17071	-0.319531	Hypertension		promazine-betamethasone	-1.85507	-0.189924	Allergic Rhinitis
tenoxicam-triamcinolone	-2.20376	-0.638328	Rheumatoid Arthritis		zafirlukast-apremilast	-3.26706	-1.67433	Asthma		chlorthalidone-atorvastatin	-2.43737	-0.236583	Hypertension		promazine-loratadine	-3.84653	-4.36109	Allergic Rhinitis
tenoxicam-prednisone	-2.37083	-1.33441	Rheumatoid Arthritis		zafirlukast-tranilast	-2.99003	-1.87325	Asthma		chlorthalidone-nifedipine	-2.10092	-1.40556	Hypertension		promazine-Methylscopolamine bromide	-4.07225	-5.86047	Allergic Rhinitis
tenoxicam-flurbiprofen-(+/-)	-5.00794	-6.69221	Rheumatoid Arthritis		zafirlukast-fluticasone furoate	-5.16005	-0.632767	Asthma		chlorthalidone-carvedilol	-2.16248	0.0356863	Hypertension		promazine-montelukast	-1.73335	-0.0736764	Allergic Rhinitis
tenoxicam-hydrocortisone	-2.59001	-1.17654	Rheumatoid Arthritis		zafirlukast-vilanterol	-5.31443	-0.451807	Asthma		chlorthalidone-terazosin	-4.59754	-1.03014	Hypertension		promazine-dextromethorphan	-2.66732	-1.6459	Allergic Rhinitis
tenoxicam-etodolac	-6.1811	-5.40423	Rheumatoid Arthritis		zafirlukast-DB00729	-2.60778	-0.474546	Asthma		chlorthalidone-guanethidine	-2.66089	-1.24421	Hypertension		promazine-hydroxyzine	-4.94785	-5.36016	Allergic Rhinitis
tenoxicam-mefenamic-acid	-5.42073	-4.58337	Rheumatoid Arthritis		zafirlukast-atropine	-2.06475	0.119761	Asthma		chlorthalidone-acebutolol	-2.08549	-0.807395	Hypertension		promazine-fluticasone propionate	-2.07082	-0.461473	Allergic Rhinitis
tenoxicam-naproxen	-5.02376	-6.76073	Rheumatoid Arthritis		zafirlukast-bambuterol	-4.62427	-0.170526	Asthma		chlorthalidone-captopril	-2.25573	-0.379298	Hypertension		promazine-triamcinolone	-1.91495	-0.38558	Allergic Rhinitis
tenoxicam-sulfasalazine	-3.058	-3.90354	Rheumatoid Arthritis		zafirlukast-benralizumab	-5.93066	-1.85797	Asthma		chlorthalidone-nadolol	-2.00901	-0.622314	Hypertension		promazine-prednisone	-1.43185	-0.190534	Allergic Rhinitis
tenoxicam-meloxicam	-6.40456	-6.72913	Rheumatoid Arthritis		zafirlukast-chloropyramine	-3.064	-0.982201	Asthma		chlorthalidone-paclitaxel	-1.112	-0.151808	Hypertension		promazine-Astemizole	-3.67445	-3.32881	Allergic Rhinitis
tenoxicam-prednisolone	-2.2828	-0.755885	Rheumatoid Arthritis		zafirlukast-DB00587	-6.47501	-8.43485	Asthma		chlorthalidone-hydralazine	-2.89555	-0.565613	Hypertension		promazine-azatadine	-3.9965	-5.38223	Allergic Rhinitis
tenoxicam-diflunisal	-4.15874	-6.72165	Rheumatoid Arthritis		zafirlukast-clenbuterol	-4.52095	-0.805537	Asthma		chlorthalidone-polythiazide	-5.8544	-5.8879	Hypertension		promazine-hydrocortisone	-1.78608	-0.0187281	Allergic Rhinitis
tenoxicam-Salicylic acid	-4.11347	-5.9214	Rheumatoid Arthritis		zafirlukast-doxofylline	-5.63933	-0.893765	Asthma		chlorthalidone-cilazapril	-2.56553	-0.763339	Hypertension		promazine-scopolamine	-4.71964	-4.0098	Allergic Rhinitis
tenoxicam-meclofenamic-acid	-5.60404	-3.96364	Rheumatoid Arthritis		zafirlukast-DB00824	-4.10555	-0.884129	Asthma		chlorthalidone-Spirapril	-2.46989	-0.758458	Hypertension		promazine-carbinoxamine	-4.05602	-5.33015	Allergic Rhinitis
tenoxicam-aspirin	-3.30735	-3.01649	Rheumatoid Arthritis		zafirlukast-DB01288	-3.50119	-0.327168	Asthma		chlorthalidone-Tasosartan	-2.35477	-0.669243	Hypertension		promazine-mometasone	-2.04013	-0.304	Allergic Rhinitis
tenoxicam-methylprednisolone	-2.23512	-0.891454	Rheumatoid Arthritis		zafirlukast-hexoprenaline	-4.71581	-0.386832	Asthma		chlorthalidone-penbutolol	-2.10151	-0.812432	Hypertension		promazine-olopatadine	-2.60465	-1.99987	Allergic Rhinitis
tenoxicam-oxaprozin	-6.4481	-6.74889	Rheumatoid Arthritis		zafirlukast-DB01303	-4.74788	-0.726704	Asthma		chlorthalidone-oxprenolol	-2.06012	-0.690909	Hypertension		promazine-tripelennamine	-3.84224	-5.33704	Allergic Rhinitis
tenoxicam-azathioprine	-1.94417	-0.417095	Rheumatoid Arthritis		zafirlukast-procaterol	-4.74123	-0.399129	Asthma		chlorthalidone-pargyline	-2.83367	-1.19595	Hypertension		promazine-brompheniramine	-4.06835	-6.11556	Allergic Rhinitis
tenoxicam-auranofin	-5.2084	-1.44921	Rheumatoid Arthritis		zafirlukast-seratrodast	-5.93914	-1.47888	Asthma		chlorthalidone-celiprolol	-2.09978	-0.446745	Hypertension		promazine-Pseudoephedrine	-2.52226	-1.90295	Allergic Rhinitis
tenoxicam-ketoprofen	-6.09316	-5.24905	Rheumatoid Arthritis		zafirlukast-Theobromine	-4.06401	-1.21456	Asthma		chlorthalidone-nebivolol	-2.17897	-0.798803	Hypertension		promazine-prednisolone	-1.94729	-0.68152	Allergic Rhinitis
tenoxicam-Thalidomide	-2.35866	-2.80284	Rheumatoid Arthritis		zafirlukast-troleandomycin	-1.6654	-1.23721	Asthma		chlorthalidone-cleviprex	-2.25315	-1.99861	Hypertension		promazine-pemirolast	-4.26307	-5.28146	Allergic Rhinitis
tenoxicam-ibuprofen	-3.91997	-4.08864	Rheumatoid Arthritis		zafirlukast-acefylline	-3.72399	-1.33146	Asthma		chlorthalidone-bupranolol	-2.02951	-0.618467	Hypertension		promazine-Methdilazine	-4.00961	-5.39152	Allergic Rhinitis
tenoxicam-leflunomide	-2.10599	-1.58525	Rheumatoid Arthritis		zafirlukast-clorprenaline	-3.03871	-0.404891	Asthma		chlorthalidone-Azilsartan medoxomil	-2.39635	-0.730926	Hypertension		promazine-Salicylic acid	-1.92808	0.371413	Allergic Rhinitis
tenoxicam-captopril	-1.95837	-1.52631	Rheumatoid Arthritis		zafirlukast-coumarin	-1.10775	-0.193794	Asthma		chlorthalidone-aliskiren-hemifumarate	-2.63995	-1.07879	Hypertension		promazine-fexofenadine	-3.99905	-5.35376	Allergic Rhinitis
tenoxicam-dexamethasone	-2.38955	-1.55388	Rheumatoid Arthritis		zafirlukast-ephedrine-(racemic)	-2.58825	-0.496392	Asthma		chlorthalidone-Aranidipine	-2.7898	-1.21938	Hypertension		promazine-Hydrocodone	-2.45894	-2.43241	Allergic Rhinitis
tenoxicam-Abatacept	-1.91297	-0.949023	Rheumatoid Arthritis		zafirlukast-etofylline	-3.64524	-1.35162	Asthma		chlorthalidone-azelnidipine	-2.75141	-1.50529	Hypertension		promazine-methylprednisolone	-1.19535	-0.217489	Allergic Rhinitis
tenoxicam-Lithium	-2.42821	-0.509466	Rheumatoid Arthritis		zafirlukast-hydrocortisone-phosphate	-2.68919	-1.02346	Asthma		chlorthalidone-Efonidipine	-2.9306	-1.76791	Hypertension		promazine-desloratadine	-3.99977	-5.32227	Allergic Rhinitis
tenoxicam-cortisone-acetate	-2.57285	-0.88233	Rheumatoid Arthritis		zafirlukast-isoetharine	-2.95422	-0.346117	Asthma		chlorthalidone-fimasartan	-2.48306	-0.779474	Hypertension		promazine-azelastine	-3.60317	-5.33235	Allergic Rhinitis
tenoxicam-Magnesium salicylate	-5.74845	-6.7641	Rheumatoid Arthritis		zafirlukast-methylprednisolone-aceponate	-2.63789	-0.706857	Asthma		chlorthalidone-enalaprilat	-2.40744	-0.709361	Hypertension		promazine-cromoglicic-acid	-2.00846	-0.985173	Allergic Rhinitis
tenoxicam-sasapyrine	-4.21192	-6.77408	Rheumatoid Arthritis		zafirlukast-prednisolone-sodium-phosphate	-2.58498	-0.649294	Asthma		Nitroprusside-atenolol-(+/-)	-2.75503	-1.80716	Hypertension		promazine-levocabastine	-2.97249	-4.31848	Allergic Rhinitis
tenoxicam-tiaprofenic-acid	-6.48586	-6.7232	Rheumatoid Arthritis		zafirlukast-ramatroban	-2.71733	-2.34222	Asthma		Nitroprusside-diltiazem	-2.15175	-1.55374	Hypertension		promazine-chlorphenamine	-3.56658	-4.77575	Allergic Rhinitis
tenoxicam-Hydroxychloroquine	-1.86384	-0.570933	Rheumatoid Arthritis		zafirlukast-tianeptine	-1.74078	-0.223955	Asthma		Nitroprusside-minoxidil	-5.0947	-1.14093	Hypertension		promazine-diphenylpyraline	-3.82081	-5.02062	Allergic Rhinitis
tenoxicam-Canakinumab	-2.08997	-1.80249	Rheumatoid Arthritis		zafirlukast-tulobuterol	-4.74007	-0.392117	Asthma		Nitroprusside-timolol	-3.03224	-1.73739	Hypertension		promazine-cyclizine	-3.77281	-3.16398	Allergic Rhinitis
tenoxicam-Tocilizumab	-1.85657	-1.0535	Rheumatoid Arthritis		fluticasone propionate-triamcinolone	-3.74264	-4.11191	Asthma		Nitroprusside-amlodipine	-2.44214	-1.07693	Hypertension		promazine-budesonide	-1.8396	-0.247345	Allergic Rhinitis
tenoxicam-temsirolimus	-1.57992	-0.738418	Rheumatoid Arthritis		fluticasone propionate-prednisone	-3.68744	-3.32044	Asthma		Nitroprusside-triamterene	-2.77927	-1.36878	Hypertension		promazine-dexamethasone	-1.73827	-0.293095	Allergic Rhinitis
tenoxicam-golimumab	-2.01727	-1.53541	Rheumatoid Arthritis		fluticasone propionate-dyphylline	-2.5243	-0.939121	Asthma		Nitroprusside-nisoldipine	-2.5349	-1.7432	Hypertension		promazine-epoprostenol	-1.36597	-0.500187	Allergic Rhinitis
tenoxicam-capsaicin	-3.60174	-2.76115	Rheumatoid Arthritis		fluticasone propionate-epinephrine	-2.36245	-0.817641	Asthma		Nitroprusside-spironolactone	-1.92532	-0.617584	Hypertension		promazine-Trimeprazine	-4.0307	-5.26089	Allergic Rhinitis
tenoxicam-teriflunomide	-2.00846	-1.72027	Rheumatoid Arthritis		fluticasone propionate-nedocromil	-2.78354	-1.4828	Asthma		Nitroprusside-bendroflumethiazide	-3.05855	-0.750687	Hypertension		promazine-desonide	-1.43708	-0.0136935	Allergic Rhinitis
tenoxicam-tofacitinib	-1.86359	-0.621479	Rheumatoid Arthritis		fluticasone propionate-hydrocortisone	-3.70923	-3.77119	Asthma		Nitroprusside-prazosin	-5.96432	-1.23749	Hypertension		promazine-ephedrine	-2.7559	-4.05958	Allergic Rhinitis
tenoxicam-Certolizumab pegol	-2.0591	-1.52484	Rheumatoid Arthritis		fluticasone propionate-zileuton	-3.72013	-1.44856	Asthma		Nitroprusside-fosinopril	-2.981	-1.58308	Hypertension		promazine-cortisone-acetate	-2.04944	-0.225727	Allergic Rhinitis
tenoxicam-secukinumab	-1.92833	-1.4122	Rheumatoid Arthritis		fluticasone propionate-mometasone	-3.73341	-4.6675	Asthma		Nitroprusside-trandolapril	-2.93881	-1.57719	Hypertension		promazine-ciclesonide	-2.26003	-0.381597	Allergic Rhinitis
tenoxicam-loxoprofen	-5.82506	-6.75459	Rheumatoid Arthritis		fluticasone propionate-tripelennamine	-2.24416	-1.08693	Asthma		Nitroprusside-carteolol	-3.033	-1.71354	Hypertension		promazine-pranlukast	-1.75954	0.389309	Allergic Rhinitis
tenoxicam-Dexibuprofen	-5.84974	-4.08867	Rheumatoid Arthritis		fluticasone propionate-metaproterenol	-2.78628	-1.2202	Asthma		Nitroprusside-metolazone	-3.07388	-1.40125	Hypertension		promazine-phenindamine	-4.05853	-5.34162	Allergic Rhinitis
tenoxicam-enalaprilat	-2.25015	-1.5172	Rheumatoid Arthritis		fluticasone propionate-Pseudoephedrine	-2.88872	-1.13852	Asthma		Nitroprusside-lercanidipine	-2.58172	-1.76317	Hypertension		promazine-pheniramine	-3.62939	-3.50078	Allergic Rhinitis
tenoxicam-choline salicylate	-3.0152	0.0408386	Rheumatoid Arthritis		fluticasone propionate-prednisolone	-3.48067	-4.70707	Asthma		Nitroprusside-benazepril	-3.00355	-1.5838	Hypertension		promazine-clofedanol	-3.2824	-5.33168	Allergic Rhinitis
tenoxicam-aurothioglucose	-5.89051	-0.528556	Rheumatoid Arthritis		fluticasone propionate-terbutaline	-2.51179	-1.08543	Asthma		Nitroprusside-propranolol	-2.68911	-1.34589	Hypertension		promazine-levocetirizine	-4.03941	-5.38575	Allergic Rhinitis
tenoxicam-etoricoxib	-6.301	-5.89057	Rheumatoid Arthritis		fluticasone propionate-pemirolast	-2.34416	-1.107	Asthma		Nitroprusside-clonidine	-4.40193	-1.10544	Hypertension		promazine-mepyramine	-3.80453	-5.38131	Allergic Rhinitis
tenoxicam-fostamatinib	-0.092949	-0.183291	Rheumatoid Arthritis		fluticasone propionate-salmeterol	-2.54362	-1.02063	Asthma		Nitroprusside-enalapril	-3.01529	-1.49031	Hypertension		promazine-tranilast	-3.72044	-3.15056	Allergic Rhinitis
tenoxicam-glucosamine	-5.29652	-1.64154	Rheumatoid Arthritis		fluticasone propionate-methylprednisolone	-3.81709	-3.99643	Asthma		Nitroprusside-doxazosin	-6.07678	-1.30248	Hypertension		promazine-antazoline	-3.58357	-5.29631	Allergic Rhinitis
tenoxicam-ocrelizumab	-1.86534	-1.07569	Rheumatoid Arthritis		fluticasone propionate-azelastine	-2.53419	-1.10744	Asthma		Nitroprusside-amiloride	-2.15572	-0.586654	Hypertension		promazine-fluticasone furoate	-2.12126	-0.217446	Allergic Rhinitis
tenoxicam-DB00533	-6.30668	-4.52651	Rheumatoid Arthritis		fluticasone propionate-formoterol	-2.54892	-1.05352	Asthma		Nitroprusside-labetalol	-2.77275	-1.29095	Hypertension		promazine-chlorcyclizine	-3.98926	-5.4249	Allergic Rhinitis
tenoxicam-DB00580	-5.30499	-4.30434	Rheumatoid Arthritis		fluticasone propionate-albuterol	-2.54839	-1.04184	Asthma		Nitroprusside-bisoprolol	-2.81287	-1.79202	Hypertension		promazine-acrivastine	-4.00376	-5.3764	Allergic Rhinitis
tenoxicam-niflumic-acid	-4.7804	-3.87727	Rheumatoid Arthritis		fluticasone propionate-cromoglicic-acid	-3.17733	-1.51247	Asthma		Nitroprusside-nicardipine	-2.81108	-2.44254	Hypertension		promazine-Dexchlorpheniramine maleate	-4.25944	-5.34181	Allergic Rhinitis
tenoxicam-menadione	-2.14469	-0.811744	Rheumatoid Arthritis		fluticasone propionate-amlexanox	-2.87952	-0.844245	Asthma		Nitroprusside-Guanabenz	-3.49591	-1.71974	Hypertension		promazine-bilastine	-4.01287	-5.36527	Allergic Rhinitis
tenoxicam-L-Cystine	-2.73136	-1.50067	Rheumatoid Arthritis		fluticasone propionate-isoprenaline	-2.38354	-1.17925	Asthma		Nitroprusside-mecamylamine	-4.99779	-0.911239	Hypertension		promazine-chloropyramine	-3.80978	-5.37315	Allergic Rhinitis
tenoxicam-L-Histidine	-1.69532	-0.386755	Rheumatoid Arthritis		fluticasone propionate-chlorphenamine	-1.82611	-0.983897	Asthma		Nitroprusside-verapamil	-2.62392	-0.972079	Hypertension		promazine-Mequitazine	-3.99959	-5.37944	Allergic Rhinitis
tenoxicam-baricitinib	-1.86192	-0.559759	Rheumatoid Arthritis		fluticasone propionate-cilostazol	-2.22739	-0.772281	Asthma		Nitroprusside-losartan	-3.03358	-2.28109	Hypertension		promazine-propylhexedrine	-3.4067	-3.4488	Allergic Rhinitis
tenoxicam-sarilumab	-1.7975	-0.599405	Rheumatoid Arthritis		fluticasone propionate-budesonide	-3.34432	-4.05383	Asthma		Nitroprusside-moexipril	-2.89295	-1.44688	Hypertension		promazine-Terfenadine	-4.00538	-5.5874	Allergic Rhinitis
tenoxicam-aceclofenac	-6.22271	-6.81368	Rheumatoid Arthritis		fluticasone propionate-Aminophylline	-2.69061	-1.26848	Asthma		Nitroprusside-furosemide	-2.95416	-1.23004	Hypertension		triprolidine-cyproheptadine	-6.11731	-5.48788	Allergic Rhinitis
tenoxicam-alclofenac	-6.43797	-6.73319	Rheumatoid Arthritis		fluticasone propionate-dexamethasone	-3.85074	-4.33584	Asthma		Nitroprusside-eplerenone	-2.7174	-1.93429	Hypertension		triprolidine-betamethasone	-2.54267	-0.722557	Allergic Rhinitis
tenoxicam-amtolmetin-guacil	-5.72028	-6.71819	Rheumatoid Arthritis		fluticasone propionate-desonide	-3.76024	-4.13111	Asthma		Nitroprusside-lisinopril	-2.71895	-1.54514	Hypertension		triprolidine-loratadine	-5.84974	-5.94036	Allergic Rhinitis
tenoxicam-cortisone	-2.55777	-0.91487	Rheumatoid Arthritis		fluticasone propionate-Arformoterol	-3.23779	-1.24722	Asthma		Nitroprusside-hydroflumethiazide	-3.03938	-0.594529	Hypertension		triprolidine-Methylscopolamine bromide	-4.07131	-4.76521	Allergic Rhinitis
tenoxicam-cyclosporin-a	-2.57122	-0.780915	Rheumatoid Arthritis		fluticasone propionate-Pirbuterol	-2.58901	-1.09083	Asthma		Nitroprusside-perindopril	-2.64393	-1.32749	Hypertension		triprolidine-montelukast	-3.37168	-0.690689	Allergic Rhinitis
tenoxicam-dexamethasone-sodium-phosphate	-2.53354	-0.869911	Rheumatoid Arthritis		fluticasone propionate-ephedrine	-2.17936	-0.791738	Asthma		Nitroprusside-candesartan-cilextil	-3.27825	-1.88401	Hypertension		triprolidine-dextromethorphan	-2.53246	-1.71854	Allergic Rhinitis
tenoxicam-droxicam	-6.29053	-6.58783	Rheumatoid Arthritis		fluticasone propionate-cortisone-acetate	-4.23957	-3.97507	Asthma		Nitroprusside-indapamide	-2.75742	-1.61194	Hypertension		triprolidine-hydroxyzine	-4.46049	-7.53106	Allergic Rhinitis
tenoxicam-felbinac	-5.22592	-1.27878	Rheumatoid Arthritis		fluticasone propionate-tiotropium	-2.71395	-0.40683	Asthma		Nitroprusside-eprosartan	-3.06708	-2.25281	Hypertension		triprolidine-fluticasone propionate	-2.07553	-1.07417	Allergic Rhinitis
tenoxicam-flurbiprofen-(S)-(+)	-5.7626	-6.70147	Rheumatoid Arthritis		fluticasone propionate-ciclesonide	-3.34791	-4.11423	Asthma		Nitroprusside-chlorothiazide	-3.00064	-0.855244	Hypertension		triprolidine-triamcinolone	-2.76803	-0.866461	Allergic Rhinitis
tenoxicam-iguratimod	-5.07337	-5.88639	Rheumatoid Arthritis		fluticasone propionate-pranlukast	-2.50973	-1.4624	Asthma		Nitroprusside-quinapril	-3.02125	-1.56873	Hypertension		triprolidine-prednisone	-1.82622	-0.669572	Allergic Rhinitis
tenoxicam-methylprednisolone-aceponate	-2.56152	-0.936726	Rheumatoid Arthritis		fluticasone propionate-roflumilast	-2.60675	-1.12955	Asthma		Nitroprusside-pindolol	-2.70034	-1.23502	Hypertension		triprolidine-Astemizole	-5.76644	-4.47724	Allergic Rhinitis
tenoxicam-mofezolac	-5.43035	-6.66976	Rheumatoid Arthritis		fluticasone propionate-ibudilast	-2.62576	-1.0669	Asthma		Nitroprusside-telmisartan	-2.879	-1.69993	Hypertension		triprolidine-azatadine	-6.73597	-7.50547	Allergic Rhinitis
tenoxicam-nonivamide	-3.22558	-3.20237	Rheumatoid Arthritis		fluticasone propionate-apremilast	-2.00072	-1.23103	Asthma		Nitroprusside-methyldopa	-3.51055	-1.31499	Hypertension		triprolidine-hydrocortisone	-2.38079	-0.640466	Allergic Rhinitis
tenoxicam-prednisolone-sodium-phosphate	-2.54428	-0.859107	Rheumatoid Arthritis		fluticasone propionate-tranilast	-2.64025	-1.33631	Asthma		Nitroprusside-isotretinoin	-1.85533	-0.917871	Hypertension		triprolidine-scopolamine	-3.19397	-3.33626	Allergic Rhinitis
tenoxicam-tepoxalin	-3.52674	-3.24595	Rheumatoid Arthritis		fluticasone propionate-fluticasone furoate	-3.11403	-4.0878	Asthma		Nitroprusside-hydrochlorothiazide	-3.04312	-0.505487	Hypertension		triprolidine-carbinoxamine	-6.80107	-7.47285	Allergic Rhinitis
celecoxib-tolmetin	-3.08965	-3.1126	Rheumatoid Arthritis		fluticasone propionate-vilanterol	-2.7615	-1.26246	Asthma		Nitroprusside-guanfacine	-5.85803	-1.49412	Hypertension		triprolidine-mometasone	-2.98623	-0.780942	Allergic Rhinitis
celecoxib-piroxicam	-2.83254	-3.12761	Rheumatoid Arthritis		fluticasone propionate-DB00729	-2.94349	-0.94179	Asthma		Nitroprusside-trichlormethiazide	-3.07342	-0.641342	Hypertension		triprolidine-olopatadine	-4.05217	-3.25899	Allergic Rhinitis
celecoxib-methotrexate	-1.29175	-1.10593	Rheumatoid Arthritis		fluticasone propionate-atropine	-1.93353	-0.380714	Asthma		Nitroprusside-felodipine	-2.71875	-2.68304	Hypertension		triprolidine-tripelennamine	-6.12707	-7.48644	Allergic Rhinitis
celecoxib-fenoprofen	-3.20887	-2.63478	Rheumatoid Arthritis		fluticasone propionate-bambuterol	-2.63735	-0.90944	Asthma		Nitroprusside-irbesartan	-2.55686	-1.70108	Hypertension		triprolidine-brompheniramine	-5.98731	-5.33673	Allergic Rhinitis
celecoxib-enalapril	-1.59512	-0.959752	Rheumatoid Arthritis		fluticasone propionate-benralizumab	-2.59831	-1.1205	Asthma		Nitroprusside-atorvastatin	-2.4638	-1.46728	Hypertension		triprolidine-Pseudoephedrine	-3.3351	-2.11882	Allergic Rhinitis
celecoxib-diclofenac	-2.96297	-2.40811	Rheumatoid Arthritis		fluticasone propionate-chloropyramine	-2.28532	-1.11082	Asthma		Nitroprusside-nifedipine	-2.10986	-1.11416	Hypertension		triprolidine-prednisolone	-2.34953	-1.17271	Allergic Rhinitis
celecoxib-sulindac	-3.33717	-1.98586	Rheumatoid Arthritis		fluticasone propionate-DB00587	-2.48951	-1.24818	Asthma		Nitroprusside-carvedilol	-2.65803	-1.37643	Hypertension		triprolidine-pemirolast	-6.13779	-7.48174	Allergic Rhinitis
celecoxib-chloroquine	-1.37246	-0.162764	Rheumatoid Arthritis		fluticasone propionate-clenbuterol	-2.58583	-0.987559	Asthma		Nitroprusside-terazosin	-3.93659	-1.27394	Hypertension		triprolidine-Methdilazine	-6.78517	-7.46162	Allergic Rhinitis
celecoxib-triamcinolone	-1.40681	-0.162638	Rheumatoid Arthritis		fluticasone propionate-doxofylline	-2.58904	-1.10614	Asthma		Nitroprusside-guanethidine	-4.90934	-1.40232	Hypertension		triprolidine-Salicylic acid	-1.83223	-0.307467	Allergic Rhinitis
celecoxib-prednisone	-1.59573	-0.58424	Rheumatoid Arthritis		fluticasone propionate-DB00824	-2.66436	-1.1315	Asthma		Nitroprusside-acebutolol	-2.79448	-1.66212	Hypertension		triprolidine-fexofenadine	-6.78544	-7.45171	Allergic Rhinitis
celecoxib-flurbiprofen-(+/-)	-2.67149	-3.10607	Rheumatoid Arthritis		fluticasone propionate-DB01288	-3.13659	-0.995447	Asthma		Nitroprusside-captopril	-2.58637	-0.905086	Hypertension		triprolidine-Hydrocodone	-3.14566	-2.49615	Allergic Rhinitis
celecoxib-hydrocortisone	-1.62689	-0.628612	Rheumatoid Arthritis		fluticasone propionate-hexoprenaline	-2.76175	-1.23996	Asthma		Nitroprusside-nadolol	-2.74612	-1.55192	Hypertension		triprolidine-methylprednisolone	-1.78501	-0.739759	Allergic Rhinitis
celecoxib-etodolac	-3.23055	-2.52383	Rheumatoid Arthritis		fluticasone propionate-DB01303	-2.63169	-1.44099	Asthma		Nitroprusside-paclitaxel	-0.597589	-1.02689	Hypertension		triprolidine-desloratadine	-6.76929	-7.51712	Allergic Rhinitis
celecoxib-mefenamic-acid	-3.26716	-3.04425	Rheumatoid Arthritis		fluticasone propionate-procaterol	-2.74341	-1.25341	Asthma		Nitroprusside-hydralazine	-5.93808	-0.856588	Hypertension		triprolidine-azelastine	-5.78337	-7.45841	Allergic Rhinitis
celecoxib-naproxen	-3.8912	-3.13429	Rheumatoid Arthritis		fluticasone propionate-seratrodast	-2.72931	-1.55656	Asthma		Nitroprusside-polythiazide	-3.05531	-1.4432	Hypertension		triprolidine-cromoglicic-acid	-2.88282	-1.73204	Allergic Rhinitis
celecoxib-sulfasalazine	-3.56285	-2.73682	Rheumatoid Arthritis		fluticasone propionate-Theobromine	-3.31394	-1.41137	Asthma		Nitroprusside-cilazapril	-2.99877	-1.54366	Hypertension		triprolidine-levocabastine	-4.79418	-5.45254	Allergic Rhinitis
celecoxib-meloxicam	-3.15244	-3.10599	Rheumatoid Arthritis		fluticasone propionate-troleandomycin	-3.4078	-3.24769	Asthma		Nitroprusside-Spirapril	-3.03313	-1.58384	Hypertension		triprolidine-chlorphenamine	-5.73867	-5.62111	Allergic Rhinitis
celecoxib-prednisolone	-1.59889	-0.296727	Rheumatoid Arthritis		fluticasone propionate-acefylline	-3.30328	-1.58762	Asthma		Nitroprusside-Tasosartan	-2.99402	-1.92574	Hypertension		triprolidine-diphenylpyraline	-6.36526	-6.32441	Allergic Rhinitis
celecoxib-diflunisal	-2.40576	-3.1842	Rheumatoid Arthritis		fluticasone propionate-clorprenaline	-2.68299	-1.1482	Asthma		Nitroprusside-penbutolol	-2.66008	-1.36292	Hypertension		triprolidine-cyclizine	-6.14101	-4.45649	Allergic Rhinitis
celecoxib-Salicylic acid	-2.43408	-2.76786	Rheumatoid Arthritis		fluticasone propionate-coumarin	-2.99012	-0.513839	Asthma		Nitroprusside-oxprenolol	-2.76997	-1.57019	Hypertension		triprolidine-budesonide	-2.79637	-0.800613	Allergic Rhinitis
celecoxib-meclofenamic-acid	-3.22542	-2.1196	Rheumatoid Arthritis		fluticasone propionate-ephedrine-(racemic)	-2.82619	-1.00179	Asthma		Nitroprusside-pargyline	-5.85112	-1.16019	Hypertension		triprolidine-dexamethasone	-2.35463	-1.10226	Allergic Rhinitis
celecoxib-aspirin	-1.96271	-1.50713	Rheumatoid Arthritis		fluticasone propionate-etofylline	-3.31014	-1.60236	Asthma		Nitroprusside-celiprolol	-2.78543	-1.3009	Hypertension		triprolidine-epoprostenol	-1.23935	-1.09194	Allergic Rhinitis
celecoxib-methylprednisolone	-1.63444	-0.545391	Rheumatoid Arthritis		fluticasone propionate-hydrocortisone-phosphate	-4.05189	-3.27183	Asthma		Nitroprusside-nebivolol	-2.76845	-1.76972	Hypertension		triprolidine-Trimeprazine	-6.79579	-7.43807	Allergic Rhinitis
celecoxib-oxaprozin	-3.22134	-3.1348	Rheumatoid Arthritis		fluticasone propionate-isoetharine	-2.74905	-1.12661	Asthma		Nitroprusside-cleviprex	-2.59125	-1.85777	Hypertension		triprolidine-desonide	-2.0743	-0.743379	Allergic Rhinitis
celecoxib-azathioprine	-1.49505	-0.450829	Rheumatoid Arthritis		fluticasone propionate-methylprednisolone-aceponate	-4.28487	-4.04171	Asthma		Nitroprusside-bupranolol	-2.77478	-1.57664	Hypertension		triprolidine-ephedrine	-2.98027	-3.72529	Allergic Rhinitis
celecoxib-auranofin	-2.90413	-1.11494	Rheumatoid Arthritis		fluticasone propionate-prednisolone-sodium-phosphate	-4.30732	-4.00509	Asthma		Nitroprusside-Azilsartan medoxomil	-2.98057	-1.90964	Hypertension		triprolidine-cortisone-acetate	-2.51137	-0.723587	Allergic Rhinitis
celecoxib-ketoprofen	-3.16524	-2.48788	Rheumatoid Arthritis		fluticasone propionate-ramatroban	-3.25307	-1.43701	Asthma		Nitroprusside-aliskiren-hemifumarate	-3.09784	-2.03392	Hypertension		triprolidine-ciclesonide	-3.59058	-0.861015	Allergic Rhinitis
celecoxib-Thalidomide	-1.8305	-1.87638	Rheumatoid Arthritis		fluticasone propionate-tianeptine	-1.87377	-1.12222	Asthma		Nitroprusside-Aranidipine	-3.46053	-1.38277	Hypertension		triprolidine-pranlukast	-3.08436	-0.251594	Allergic Rhinitis
celecoxib-ibuprofen	-2.95821	-2.24729	Rheumatoid Arthritis		fluticasone propionate-tulobuterol	-2.76291	-1.27715	Asthma		Nitroprusside-azelnidipine	-2.98528	-1.85005	Hypertension		triprolidine-phenindamine	-6.77505	-7.50929	Allergic Rhinitis
celecoxib-leflunomide	-1.79418	-1.48353	Rheumatoid Arthritis		triamcinolone-prednisone	-4.47047	-4.03831	Asthma		Nitroprusside-Efonidipine	-2.58704	-1.85664	Hypertension		triprolidine-pheniramine	-5.86034	-4.98166	Allergic Rhinitis
celecoxib-captopril	-1.4977	-0.627731	Rheumatoid Arthritis		triamcinolone-dyphylline	-3.66154	-0.864934	Asthma		Nitroprusside-fimasartan	-3.0501	-2.24337	Hypertension		triprolidine-clofedanol	-4.7957	-7.4929	Allergic Rhinitis
celecoxib-dexamethasone	-1.72411	-1.02896	Rheumatoid Arthritis		triamcinolone-epinephrine	-2.92135	-0.817853	Asthma		Nitroprusside-enalaprilat	-2.9018	-1.25669	Hypertension		triprolidine-levocetirizine	-6.84831	-7.51209	Allergic Rhinitis
celecoxib-Abatacept	-1.60846	-0.485239	Rheumatoid Arthritis		triamcinolone-nedocromil	-4.21808	-0.711056	Asthma		atenolol-(+/-)-diltiazem	-2.44486	-2.27338	Hypertension		triprolidine-mepyramine	-6.14164	-7.49674	Allergic Rhinitis
celecoxib-Lithium	-2.37074	-0.706875	Rheumatoid Arthritis		triamcinolone-hydrocortisone	-5.53628	-3.7488	Asthma		atenolol-(+/-)-minoxidil	-2.08594	-1.56139	Hypertension		triprolidine-tranilast	-5.31685	-4.40808	Allergic Rhinitis
celecoxib-cortisone-acetate	-2.34413	-0.578793	Rheumatoid Arthritis		triamcinolone-zileuton	-2.98523	-0.991742	Asthma		atenolol-(+/-)-timolol	-5.37877	-6.05991	Hypertension		triprolidine-antazoline	-5.68727	-7.49417	Allergic Rhinitis
celecoxib-Magnesium salicylate	-3.19763	-3.16243	Rheumatoid Arthritis		triamcinolone-mometasone	-4.95209	-4.11661	Asthma		atenolol-(+/-)-amlodipine	-4.07073	-1.51868	Hypertension		triprolidine-fluticasone furoate	-3.30029	-0.753003	Allergic Rhinitis
celecoxib-sasapyrine	-2.4028	-3.14632	Rheumatoid Arthritis		triamcinolone-tripelennamine	-3.13998	-0.862604	Asthma		atenolol-(+/-)-triamterene	-2.11498	-1.48041	Hypertension		triprolidine-chlorcyclizine	-6.80322	-7.52199	Allergic Rhinitis
celecoxib-tiaprofenic-acid	-3.18655	-3.14049	Rheumatoid Arthritis		triamcinolone-metaproterenol	-3.40014	-1.0958	Asthma		atenolol-(+/-)-nisoldipine	-3.27336	-2.03323	Hypertension		triprolidine-acrivastine	-6.77638	-7.51209	Allergic Rhinitis
celecoxib-Hydroxychloroquine	-1.20872	0.0347584	Rheumatoid Arthritis		triamcinolone-Pseudoephedrine	-4.01858	-1.00071	Asthma		atenolol-(+/-)-spironolactone	-1.75045	-0.708065	Hypertension		triprolidine-Dexchlorpheniramine maleate	-6.13167	-7.53524	Allergic Rhinitis
celecoxib-Canakinumab	-1.79615	-1.01047	Rheumatoid Arthritis		triamcinolone-prednisolone	-4.90218	-5.79846	Asthma		atenolol-(+/-)-bendroflumethiazide	-1.97817	-1.36978	Hypertension		triprolidine-bilastine	-6.80947	-7.5257	Allergic Rhinitis
celecoxib-Tocilizumab	-1.67633	-0.603679	Rheumatoid Arthritis		triamcinolone-terbutaline	-3.17551	-0.896149	Asthma		atenolol-(+/-)-prazosin	-2.85412	-3.91467	Hypertension		triprolidine-chloropyramine	-6.09876	-7.47704	Allergic Rhinitis
celecoxib-temsirolimus	-2.92205	-0.91152	Rheumatoid Arthritis		triamcinolone-pemirolast	-2.70256	-0.887583	Asthma		atenolol-(+/-)-fosinopril	-3.42445	-1.60485	Hypertension		triprolidine-Mequitazine	-6.76195	-7.46398	Allergic Rhinitis
celecoxib-golimumab	-1.68437	-0.833478	Rheumatoid Arthritis		triamcinolone-salmeterol	-3.19689	-0.777446	Asthma		atenolol-(+/-)-trandolapril	-3.47514	-1.60872	Hypertension		triprolidine-propylhexedrine	-3.51989	-3.68467	Allergic Rhinitis
celecoxib-capsaicin	-2.23501	-2.32609	Rheumatoid Arthritis		triamcinolone-methylprednisolone	-4.73683	-4.32849	Asthma		atenolol-(+/-)-carteolol	-5.34522	-6.0962	Hypertension		triprolidine-Terfenadine	-5.82493	-5.33188	Allergic Rhinitis
celecoxib-teriflunomide	-1.53367	-1.17836	Rheumatoid Arthritis		triamcinolone-azelastine	-3.78729	-0.911261	Asthma		atenolol-(+/-)-metolazone	-1.96584	-1.81446	Hypertension		cyproheptadine-betamethasone	-2.39845	-0.204079	Allergic Rhinitis
celecoxib-tofacitinib	-1.59873	-0.701684	Rheumatoid Arthritis		triamcinolone-formoterol	-3.33946	-0.842631	Asthma		atenolol-(+/-)-lercanidipine	-3.33282	-2.32405	Hypertension		cyproheptadine-loratadine	-5.75412	-4.54966	Allergic Rhinitis
celecoxib-Certolizumab pegol	-1.6944	-0.914902	Rheumatoid Arthritis		triamcinolone-albuterol	-3.28868	-0.803727	Asthma		atenolol-(+/-)-benazepril	-3.42587	-1.57412	Hypertension		cyproheptadine-Methylscopolamine bromide	-4.4165	-5.81963	Allergic Rhinitis
celecoxib-secukinumab	-1.57636	-0.516834	Rheumatoid Arthritis		triamcinolone-cromoglicic-acid	-4.02702	-0.98689	Asthma		atenolol-(+/-)-propranolol	-6.08563	-5.5492	Hypertension		cyproheptadine-montelukast	-3.27696	-0.101408	Allergic Rhinitis
celecoxib-loxoprofen	-3.18678	-3.18457	Rheumatoid Arthritis		triamcinolone-amlexanox	-3.82709	-0.904771	Asthma		atenolol-(+/-)-clonidine	-2.93425	-4.09577	Hypertension		cyproheptadine-dextromethorphan	-2.69834	-1.64542	Allergic Rhinitis
celecoxib-Dexibuprofen	-3.1854	-2.18921	Rheumatoid Arthritis		triamcinolone-isoprenaline	-3.00448	-0.813037	Asthma		atenolol-(+/-)-enalapril	-3.53081	-1.53589	Hypertension		cyproheptadine-hydroxyzine	-4.34443	-5.43384	Allergic Rhinitis
celecoxib-enalaprilat	-1.61398	-0.802486	Rheumatoid Arthritis		triamcinolone-chlorphenamine	-2.54393	-0.841549	Asthma		atenolol-(+/-)-doxazosin	-2.8644	-3.72195	Hypertension		cyproheptadine-fluticasone propionate	-2.07135	-0.503624	Allergic Rhinitis
celecoxib-choline salicylate	-1.97218	0.00270981	Rheumatoid Arthritis		triamcinolone-cilostazol	-2.26154	-0.822939	Asthma		atenolol-(+/-)-amiloride	-1.64746	-0.801054	Hypertension		cyproheptadine-triamcinolone	-2.58169	-0.377208	Allergic Rhinitis
celecoxib-aurothioglucose	-3.23284	-0.522607	Rheumatoid Arthritis		triamcinolone-budesonide	-4.66236	-4.39609	Asthma		atenolol-(+/-)-labetalol	-6.06243	-5.28871	Hypertension		cyproheptadine-prednisone	-1.69705	-0.221844	Allergic Rhinitis
celecoxib-etoricoxib	-3.24908	-2.99916	Rheumatoid Arthritis		triamcinolone-Aminophylline	-3.31147	-1.1834	Asthma		atenolol-(+/-)-bisoprolol	-5.49766	-6.07294	Hypertension		cyproheptadine-Astemizole	-5.54216	-3.46465	Allergic Rhinitis
celecoxib-fostamatinib	-0.529756	-0.526889	Rheumatoid Arthritis		triamcinolone-dexamethasone	-5.49777	-3.47776	Asthma		atenolol-(+/-)-nicardipine	-3.58293	-2.3049	Hypertension		cyproheptadine-azatadine	-6.11041	-5.44874	Allergic Rhinitis
celecoxib-glucosamine	-3.25412	-0.746672	Rheumatoid Arthritis		triamcinolone-desonide	-4.88667	-4.34397	Asthma		atenolol-(+/-)-Guanabenz	-3.3867	-4.33191	Hypertension		cyproheptadine-hydrocortisone	-2.24648	-0.0239761	Allergic Rhinitis
celecoxib-ocrelizumab	-1.79436	-0.698324	Rheumatoid Arthritis		triamcinolone-Arformoterol	-2.84238	-1.0942	Asthma		atenolol-(+/-)-mecamylamine	-1.76235	-1.08649	Hypertension		cyproheptadine-scopolamine	-3.40244	-3.87487	Allergic Rhinitis
celecoxib-DB00533	-3.27369	-2.36454	Rheumatoid Arthritis		triamcinolone-Pirbuterol	-3.21709	-0.90268	Asthma		atenolol-(+/-)-verapamil	-3.13493	-2.07572	Hypertension		cyproheptadine-carbinoxamine	-6.08867	-5.41495	Allergic Rhinitis
celecoxib-DB00580	-3.87723	-5.06689	Rheumatoid Arthritis		triamcinolone-ephedrine	-3.13977	-0.783024	Asthma		atenolol-(+/-)-losartan	-3.6685	-2.08772	Hypertension		cyproheptadine-mometasone	-2.89075	-0.306409	Allergic Rhinitis
celecoxib-niflumic-acid	-2.97373	-2.47001	Rheumatoid Arthritis		triamcinolone-cortisone-acetate	-3.70352	-4.34799	Asthma		atenolol-(+/-)-moexipril	-3.2952	-1.45866	Hypertension		cyproheptadine-olopatadine	-3.81199	-2.06033	Allergic Rhinitis
celecoxib-menadione	-1.4786	0.315367	Rheumatoid Arthritis		triamcinolone-tiotropium	-3.36755	-0.345263	Asthma		atenolol-(+/-)-furosemide	-1.95624	-1.71738	Hypertension		cyproheptadine-tripelennamine	-5.61937	-5.40782	Allergic Rhinitis
celecoxib-L-Cystine	-2.62593	-1.83889	Rheumatoid Arthritis		triamcinolone-ciclesonide	-5.11782	-6.13885	Asthma		atenolol-(+/-)-eplerenone	-2.09219	-1.9349	Hypertension		cyproheptadine-brompheniramine	-6.20736	-6.25978	Allergic Rhinitis
celecoxib-L-Histidine	-1.66959	-0.501536	Rheumatoid Arthritis		triamcinolone-pranlukast	-3.30304	-1.147	Asthma		atenolol-(+/-)-lisinopril	-2.95526	-1.47132	Hypertension		cyproheptadine-Pseudoephedrine	-3.20293	-1.87387	Allergic Rhinitis
celecoxib-baricitinib	-1.69524	-0.730372	Rheumatoid Arthritis		triamcinolone-roflumilast	-3.36512	-1.03566	Asthma		atenolol-(+/-)-hydroflumethiazide	-2.07846	-1.24632	Hypertension		cyproheptadine-prednisolone	-2.30217	-0.685237	Allergic Rhinitis
celecoxib-sarilumab	-1.63997	0.000793419	Rheumatoid Arthritis		triamcinolone-ibudilast	-3.24527	-1.08374	Asthma		atenolol-(+/-)-perindopril	-3.05552	-0.892835	Hypertension		cyproheptadine-pemirolast	-5.66703	-5.41292	Allergic Rhinitis
celecoxib-aceclofenac	-3.22856	-3.13799	Rheumatoid Arthritis		triamcinolone-apremilast	-2.27175	-1.14629	Asthma		atenolol-(+/-)-candesartan-cilextil	-3.18191	-1.86676	Hypertension		cyproheptadine-Methdilazine	-6.12698	-5.44334	Allergic Rhinitis
celecoxib-alclofenac	-3.16419	-3.14773	Rheumatoid Arthritis		triamcinolone-tranilast	-2.9932	-0.840892	Asthma		atenolol-(+/-)-indapamide	-2.35943	-2.09068	Hypertension		cyproheptadine-Salicylic acid	-2.09274	0.283536	Allergic Rhinitis
celecoxib-amtolmetin-guacil	-3.24061	-3.11898	Rheumatoid Arthritis		triamcinolone-fluticasone furoate	-4.42509	-4.45079	Asthma		atenolol-(+/-)-eprosartan	-3.61019	-2.06976	Hypertension		cyproheptadine-fexofenadine	-6.06947	-5.41504	Allergic Rhinitis
celecoxib-cortisone	-2.35983	-0.590613	Rheumatoid Arthritis		triamcinolone-vilanterol	-3.58875	-1.12774	Asthma		atenolol-(+/-)-chlorothiazide	-2.05215	-1.30368	Hypertension		cyproheptadine-Hydrocodone	-3.2112	-2.44732	Allergic Rhinitis
celecoxib-cyclosporin-a	-2.42618	-0.79357	Rheumatoid Arthritis		triamcinolone-DB00729	-2.55408	-0.951399	Asthma		atenolol-(+/-)-quinapril	-3.44487	-1.57158	Hypertension		cyproheptadine-methylprednisolone	-1.52376	-0.237218	Allergic Rhinitis
celecoxib-dexamethasone-sodium-phosphate	-2.3465	-0.511243	Rheumatoid Arthritis		triamcinolone-atropine	-1.88029	-0.361086	Asthma		atenolol-(+/-)-pindolol	-5.70547	-5.15963	Hypertension		cyproheptadine-desloratadine	-6.09817	-5.40765	Allergic Rhinitis
celecoxib-droxicam	-3.10668	-3.02773	Rheumatoid Arthritis		triamcinolone-bambuterol	-3.31799	-1.15897	Asthma		atenolol-(+/-)-telmisartan	-3.4763	-1.65217	Hypertension		cyproheptadine-azelastine	-5.31209	-5.40589	Allergic Rhinitis
celecoxib-felbinac	-2.81073	-0.667916	Rheumatoid Arthritis		triamcinolone-benralizumab	-3.25695	-1.40807	Asthma		atenolol-(+/-)-methyldopa	-3.20255	-3.49325	Hypertension		cyproheptadine-cromoglicic-acid	-2.97271	-1.06242	Allergic Rhinitis
celecoxib-flurbiprofen-(S)-(+)	-3.24653	-3.14797	Rheumatoid Arthritis		triamcinolone-chloropyramine	-3.18619	-0.92831	Asthma		atenolol-(+/-)-isotretinoin	-0.989002	-0.266241	Hypertension		cyproheptadine-levocabastine	-4.4021	-4.35624	Allergic Rhinitis
celecoxib-iguratimod	-3.29385	-2.98501	Rheumatoid Arthritis		triamcinolone-DB00587	-3.28588	-0.885119	Asthma		atenolol-(+/-)-hydrochlorothiazide	-2.71187	-1.21639	Hypertension		cyproheptadine-chlorphenamine	-5.38915	-4.94077	Allergic Rhinitis
celecoxib-methylprednisolone-aceponate	-2.38138	-0.592875	Rheumatoid Arthritis		triamcinolone-clenbuterol	-3.28907	-0.911156	Asthma		atenolol-(+/-)-guanfacine	-2.8433	-4.22325	Hypertension		cyproheptadine-diphenylpyraline	-5.83662	-5.16689	Allergic Rhinitis
celecoxib-mofezolac	-3.11485	-3.04596	Rheumatoid Arthritis		triamcinolone-doxofylline	-3.28334	-0.961293	Asthma		atenolol-(+/-)-trichlormethiazide	-2.10468	-1.19997	Hypertension		cyproheptadine-cyclizine	-5.83491	-3.21503	Allergic Rhinitis
celecoxib-nonivamide	-2.642	-2.58978	Rheumatoid Arthritis		triamcinolone-DB00824	-2.99812	-1.05111	Asthma		atenolol-(+/-)-felodipine	-4.31351	-1.54447	Hypertension		cyproheptadine-budesonide	-2.73852	-0.272935	Allergic Rhinitis
celecoxib-prednisolone-sodium-phosphate	-2.39608	-0.532492	Rheumatoid Arthritis		triamcinolone-DB01288	-2.8892	-0.771189	Asthma		atenolol-(+/-)-irbesartan	-3.29713	-1.14249	Hypertension		cyproheptadine-dexamethasone	-2.17447	-0.295303	Allergic Rhinitis
celecoxib-tepoxalin	-2.84625	-1.7948	Rheumatoid Arthritis		triamcinolone-hexoprenaline	-3.39035	-1.11264	Asthma		atenolol-(+/-)-atorvastatin	-2.74092	-1.11658	Hypertension		cyproheptadine-epoprostenol	-1.43169	-0.468002	Allergic Rhinitis
tolmetin-piroxicam	-5.63752	-6.67469	Rheumatoid Arthritis		triamcinolone-DB01303	-3.76877	-1.32139	Asthma		atenolol-(+/-)-nifedipine	-4.37935	-1.37622	Hypertension		cyproheptadine-Trimeprazine	-6.10654	-5.33758	Allergic Rhinitis
tolmetin-methotrexate	-1.86125	-1.33026	Rheumatoid Arthritis		triamcinolone-procaterol	-3.4081	-1.13399	Asthma		atenolol-(+/-)-carvedilol	-5.60793	-3.78305	Hypertension		cyproheptadine-desonide	-1.90118	-0.0553988	Allergic Rhinitis
tolmetin-fenoprofen	-5.93396	-5.19716	Rheumatoid Arthritis		triamcinolone-seratrodast	-3.38505	-1.20525	Asthma		atenolol-(+/-)-terazosin	-2.8703	-3.70499	Hypertension		cyproheptadine-ephedrine	-3.06547	-4.05929	Allergic Rhinitis
tolmetin-enalapril	-1.89688	-1.8809	Rheumatoid Arthritis		triamcinolone-Theobromine	-2.96195	-1.33998	Asthma		atenolol-(+/-)-guanethidine	-3.10313	-3.33357	Hypertension		cyproheptadine-cortisone-acetate	-2.31473	-0.232368	Allergic Rhinitis
tolmetin-diclofenac	-4.40854	-3.72033	Rheumatoid Arthritis		triamcinolone-troleandomycin	-2.62697	-2.24108	Asthma		atenolol-(+/-)-acebutolol	-6.45064	-6.04095	Hypertension		cyproheptadine-ciclesonide	-3.4023	-0.364247	Allergic Rhinitis
tolmetin-sulindac	-5.68755	-4.2235	Rheumatoid Arthritis		triamcinolone-acefylline	-3.36469	-1.5352	Asthma		atenolol-(+/-)-captopril	-3.23456	-0.987725	Hypertension		cyproheptadine-pranlukast	-3.01343	0.328741	Allergic Rhinitis
tolmetin-chloroquine	-1.81458	-0.997639	Rheumatoid Arthritis		triamcinolone-clorprenaline	-2.56846	-0.974853	Asthma		atenolol-(+/-)-nadolol	-6.38427	-6.0637	Hypertension		cyproheptadine-phenindamine	-6.19842	-5.42085	Allergic Rhinitis
tolmetin-triamcinolone	-2.25883	-0.701818	Rheumatoid Arthritis		triamcinolone-coumarin	-1.78367	-0.206134	Asthma		atenolol-(+/-)-paclitaxel	-0.88	-0.854524	Hypertension		cyproheptadine-pheniramine	-5.41881	-3.60436	Allergic Rhinitis
tolmetin-prednisone	-2.32954	-1.37086	Rheumatoid Arthritis		triamcinolone-ephedrine-(racemic)	-2.62726	-0.891656	Asthma		atenolol-(+/-)-hydralazine	-2.55909	-1.09399	Hypertension		cyproheptadine-clofedanol	-4.64672	-5.43205	Allergic Rhinitis
tolmetin-flurbiprofen-(+/-)	-5.27848	-6.69473	Rheumatoid Arthritis		triamcinolone-etofylline	-3.32425	-1.53811	Asthma		atenolol-(+/-)-polythiazide	-1.92503	-1.86341	Hypertension		cyproheptadine-levocetirizine	-6.09421	-5.44507	Allergic Rhinitis
tolmetin-hydrocortisone	-2.63099	-1.24784	Rheumatoid Arthritis		triamcinolone-hydrocortisone-phosphate	-3.67477	-3.25373	Asthma		atenolol-(+/-)-cilazapril	-3.3937	-1.53425	Hypertension		cyproheptadine-mepyramine	-5.59114	-5.40629	Allergic Rhinitis
tolmetin-etodolac	-6.12915	-5.40317	Rheumatoid Arthritis		triamcinolone-isoetharine	-2.58172	-0.923926	Asthma		atenolol-(+/-)-Spirapril	-3.41293	-1.59062	Hypertension		cyproheptadine-tranilast	-4.97335	-3.30951	Allergic Rhinitis
tolmetin-mefenamic-acid	-5.37783	-4.59434	Rheumatoid Arthritis		triamcinolone-methylprednisolone-aceponate	-3.74302	-4.3634	Asthma		atenolol-(+/-)-Tasosartan	-3.50017	-1.81002	Hypertension		cyproheptadine-antazoline	-5.2455	-5.4044	Allergic Rhinitis
tolmetin-naproxen	-5.03834	-6.78244	Rheumatoid Arthritis		triamcinolone-prednisolone-sodium-phosphate	-3.73315	-4.34544	Asthma		atenolol-(+/-)-penbutolol	-5.83415	-5.42653	Hypertension		cyproheptadine-fluticasone furoate	-3.20035	-0.228547	Allergic Rhinitis
tolmetin-sulfasalazine	-2.96723	-3.83284	Rheumatoid Arthritis		triamcinolone-ramatroban	-2.76468	-0.806367	Asthma		atenolol-(+/-)-oxprenolol	-6.51841	-6.04925	Hypertension		cyproheptadine-chlorcyclizine	-6.12258	-5.48076	Allergic Rhinitis
tolmetin-meloxicam	-6.30023	-6.69416	Rheumatoid Arthritis		triamcinolone-tianeptine	-1.89616	-0.743833	Asthma		atenolol-(+/-)-pargyline	-2.3767	-1.97442	Hypertension		cyproheptadine-acrivastine	-6.09475	-5.44216	Allergic Rhinitis
tolmetin-prednisolone	-2.3225	-0.819983	Rheumatoid Arthritis		triamcinolone-tulobuterol	-3.46121	-1.1636	Asthma		atenolol-(+/-)-celiprolol	-6.03922	-5.50367	Hypertension		cyproheptadine-Dexchlorpheniramine maleate	-5.67737	-5.41864	Allergic Rhinitis
tolmetin-diflunisal	-4.15341	-6.69628	Rheumatoid Arthritis		prednisone-dyphylline	-2.52717	-1.07622	Asthma		atenolol-(+/-)-nebivolol	-5.48668	-6.05712	Hypertension		cyproheptadine-bilastine	-6.15161	-5.40375	Allergic Rhinitis
tolmetin-Salicylic acid	-4.07078	-5.91547	Rheumatoid Arthritis		prednisone-epinephrine	-1.87364	-0.66368	Asthma		atenolol-(+/-)-cleviprex	-3.3139	-2.22247	Hypertension		cyproheptadine-chloropyramine	-5.55509	-5.4126	Allergic Rhinitis
tolmetin-meclofenamic-acid	-5.78196	-3.97043	Rheumatoid Arthritis		prednisone-nedocromil	-3.09523	-0.870564	Asthma		atenolol-(+/-)-bupranolol	-6.46001	-6.052	Hypertension		cyproheptadine-Mequitazine	-6.0994	-5.4546	Allergic Rhinitis
tolmetin-aspirin	-3.25975	-2.98613	Rheumatoid Arthritis		prednisone-hydrocortisone	-4.80029	-3.25138	Asthma		atenolol-(+/-)-Azilsartan medoxomil	-3.4677	-1.86807	Hypertension		cyproheptadine-propylhexedrine	-3.60545	-3.41447	Allergic Rhinitis
tolmetin-methylprednisolone	-2.2162	-0.930678	Rheumatoid Arthritis		prednisone-zileuton	-2.89453	-1.42257	Asthma		atenolol-(+/-)-aliskiren-hemifumarate	-3.60271	-1.53319	Hypertension		cyproheptadine-Terfenadine	-6.12292	-5.79529	Allergic Rhinitis
tolmetin-oxaprozin	-6.28749	-6.69066	Rheumatoid Arthritis		prednisone-mometasone	-3.72306	-3.42018	Asthma		atenolol-(+/-)-Aranidipine	-3.82509	-3.34609	Hypertension		betamethasone-loratadine	-2.62357	-0.83293	Allergic Rhinitis
tolmetin-azathioprine	-1.90349	-0.381656	Rheumatoid Arthritis		prednisone-tripelennamine	-2.00391	-0.674757	Asthma		atenolol-(+/-)-azelnidipine	-3.17591	-2.37328	Hypertension		betamethasone-Methylscopolamine bromide	-2.11399	-0.457937	Allergic Rhinitis
tolmetin-auranofin	-5.1976	-1.42414	Rheumatoid Arthritis		prednisone-metaproterenol	-2.43551	-1.46041	Asthma		atenolol-(+/-)-Efonidipine	-2.81454	-2.54786	Hypertension		betamethasone-montelukast	-3.33255	-0.9388	Allergic Rhinitis
tolmetin-ketoprofen	-6.21799	-5.30699	Rheumatoid Arthritis		prednisone-Pseudoephedrine	-3.19507	-0.957411	Asthma		atenolol-(+/-)-fimasartan	-3.68834	-2.08802	Hypertension		betamethasone-dextromethorphan	-2.00678	-0.105217	Allergic Rhinitis
tolmetin-Thalidomide	-2.34006	-2.79421	Rheumatoid Arthritis		prednisone-prednisolone	-4.3186	-3.89202	Asthma		atenolol-(+/-)-enalaprilat	-3.02632	-1.59717	Hypertension		betamethasone-hydroxyzine	-1.83375	-0.759363	Allergic Rhinitis
tolmetin-ibuprofen	-4.0685	-4.08583	Rheumatoid Arthritis		prednisone-terbutaline	-2.11703	-1.11433	Asthma		diltiazem-minoxidil	-1.71093	-2.24046	Hypertension		betamethasone-fluticasone propionate	-3.77159	-4.07605	Allergic Rhinitis
tolmetin-leflunomide	-2.01861	-1.58974	Rheumatoid Arthritis		prednisone-pemirolast	-1.9269	-0.697193	Asthma		diltiazem-timolol	-2.06116	-2.18663	Hypertension		betamethasone-triamcinolone	-5.89153	-4.35641	Allergic Rhinitis
tolmetin-captopril	-1.89207	-1.60424	Rheumatoid Arthritis		prednisone-salmeterol	-2.17829	-0.97721	Asthma		diltiazem-amlodipine	-3.68619	-4.23066	Hypertension		betamethasone-prednisone	-4.86002	-3.60085	Allergic Rhinitis
tolmetin-dexamethasone	-2.43571	-1.60325	Rheumatoid Arthritis		prednisone-methylprednisolone	-4.8781	-3.56172	Asthma		diltiazem-triamterene	-2.67611	-2.42209	Hypertension		betamethasone-Astemizole	-2.6807	-0.88796	Allergic Rhinitis
tolmetin-Abatacept	-1.82147	-1.00109	Rheumatoid Arthritis		prednisone-azelastine	-2.6308	-0.692203	Asthma		diltiazem-nisoldipine	-4.67532	-5.28191	Hypertension		betamethasone-azatadine	-2.51774	-0.713778	Allergic Rhinitis
tolmetin-Lithium	-2.4691	-0.53682	Rheumatoid Arthritis		prednisone-formoterol	-2.29716	-1.08538	Asthma		diltiazem-spironolactone	-3.16126	-3.42488	Hypertension		betamethasone-hydrocortisone	-5.67651	-3.60663	Allergic Rhinitis
tolmetin-cortisone-acetate	-2.57433	-0.937844	Rheumatoid Arthritis		prednisone-albuterol	-2.26158	-1.01382	Asthma		diltiazem-bendroflumethiazide	-2.2234	-1.74715	Hypertension		betamethasone-scopolamine	-1.58344	-0.346031	Allergic Rhinitis
tolmetin-Magnesium salicylate	-5.53155	-6.76087	Rheumatoid Arthritis		prednisone-cromoglicic-acid	-3.5395	-1.11664	Asthma		diltiazem-prazosin	-1.91859	-3.17785	Hypertension		betamethasone-carbinoxamine	-2.59569	-0.732955	Allergic Rhinitis
tolmetin-sasapyrine	-4.20143	-6.78764	Rheumatoid Arthritis		prednisone-amlexanox	-2.91115	-0.797677	Asthma		diltiazem-fosinopril	-3.42611	-1.10542	Hypertension		betamethasone-mometasone	-4.8485	-4.63096	Allergic Rhinitis
tolmetin-tiaprofenic-acid	-6.32264	-6.70382	Rheumatoid Arthritis		prednisone-isoprenaline	-1.87032	-1.11775	Asthma		diltiazem-trandolapril	-3.42951	-1.04511	Hypertension		betamethasone-olopatadine	-3.9981	-0.960955	Allergic Rhinitis
tolmetin-Hydroxychloroquine	-1.79235	-0.584786	Rheumatoid Arthritis		prednisone-chlorphenamine	-1.81751	-0.555035	Asthma		diltiazem-carteolol	-2.06737	-2.18456	Hypertension		betamethasone-tripelennamine	-2.91574	-0.719796	Allergic Rhinitis
tolmetin-Canakinumab	-2.02862	-1.86766	Rheumatoid Arthritis		prednisone-cilostazol	-1.79927	-1.5331	Asthma		diltiazem-metolazone	-2.06694	-2.10205	Hypertension		betamethasone-brompheniramine	-2.38602	-0.163756	Allergic Rhinitis
tolmetin-Tocilizumab	-1.79466	-1.11729	Rheumatoid Arthritis		prednisone-budesonide	-3.91781	-3.57633	Asthma		diltiazem-lercanidipine	-4.10671	-5.56516	Hypertension		betamethasone-Pseudoephedrine	-3.96438	-1.10198	Allergic Rhinitis
tolmetin-temsirolimus	-1.46602	-0.785285	Rheumatoid Arthritis		prednisone-Aminophylline	-2.36815	-1.31922	Asthma		diltiazem-benazepril	-3.38642	-1.04636	Hypertension		betamethasone-prednisolone	-4.85903	-4.15488	Allergic Rhinitis
tolmetin-golimumab	-1.95292	-1.57427	Rheumatoid Arthritis		prednisone-dexamethasone	-4.40282	-3.0036	Asthma		diltiazem-propranolol	-2.33407	-2.24423	Hypertension		betamethasone-pemirolast	-2.51501	-0.737402	Allergic Rhinitis
tolmetin-capsaicin	-3.93558	-2.67572	Rheumatoid Arthritis		prednisone-desonide	-4.23258	-3.66519	Asthma		diltiazem-clonidine	-1.75859	-2.67857	Hypertension		betamethasone-Methdilazine	-2.56173	-0.761708	Allergic Rhinitis
tolmetin-teriflunomide	-1.90348	-1.66194	Rheumatoid Arthritis		prednisone-Arformoterol	-2.30059	-1.44219	Asthma		diltiazem-enalapril	-3.42297	-0.989212	Hypertension		betamethasone-Salicylic acid	-3.4956	-1.00208	Allergic Rhinitis
tolmetin-tofacitinib	-1.79204	-0.663685	Rheumatoid Arthritis		prednisone-Pirbuterol	-2.20563	-1.17391	Asthma		diltiazem-doxazosin	-2.08185	-3.495	Hypertension		betamethasone-fexofenadine	-2.54871	-0.746922	Allergic Rhinitis
tolmetin-Certolizumab pegol	-1.99248	-1.56442	Rheumatoid Arthritis		prednisone-ephedrine	-2.19745	-0.512423	Asthma		diltiazem-amiloride	-2.32262	-1.26959	Hypertension		betamethasone-Hydrocodone	-2.96758	-1.13944	Allergic Rhinitis
tolmetin-secukinumab	-1.8515	-1.49491	Rheumatoid Arthritis		prednisone-cortisone-acetate	-3.48791	-3.61287	Asthma		diltiazem-labetalol	-2.33635	-2.57179	Hypertension		betamethasone-methylprednisolone	-4.76718	-4.94362	Allergic Rhinitis
tolmetin-loxoprofen	-5.62779	-6.72566	Rheumatoid Arthritis		prednisone-tiotropium	-2.40226	-0.240448	Asthma		diltiazem-bisoprolol	-2.79393	-2.20845	Hypertension		betamethasone-desloratadine	-2.51623	-0.718527	Allergic Rhinitis
tolmetin-Dexibuprofen	-5.81365	-4.05596	Rheumatoid Arthritis		prednisone-ciclesonide	-3.68619	-3.97697	Asthma		diltiazem-nicardipine	-4.5369	-3.66698	Hypertension		betamethasone-azelastine	-3.55937	-0.768591	Allergic Rhinitis
tolmetin-enalaprilat	-2.21701	-1.59949	Rheumatoid Arthritis		prednisone-pranlukast	-2.57978	-1.25626	Asthma		diltiazem-Guanabenz	-2.05137	-2.66048	Hypertension		betamethasone-cromoglicic-acid	-4.16751	-1.3474	Allergic Rhinitis
tolmetin-choline salicylate	-3.02	0.0402419	Rheumatoid Arthritis		prednisone-roflumilast	-2.47031	-1.37654	Asthma		diltiazem-mecamylamine	-1.84198	-2.62893	Hypertension		betamethasone-levocabastine	-4.03294	-0.417295	Allergic Rhinitis
tolmetin-aurothioglucose	-5.92927	-0.585398	Rheumatoid Arthritis		prednisone-ibudilast	-2.4347	-1.25574	Asthma		diltiazem-verapamil	-4.07851	-4.15421	Hypertension		betamethasone-chlorphenamine	-2.41815	-0.596543	Allergic Rhinitis
tolmetin-etoricoxib	-6.22425	-5.85861	Rheumatoid Arthritis		prednisone-apremilast	-1.90316	-1.25511	Asthma		diltiazem-losartan	-3.33741	-1.42143	Hypertension		betamethasone-diphenylpyraline	-2.49074	-0.718901	Allergic Rhinitis
tolmetin-fostamatinib	-0.0470913	-0.20195	Rheumatoid Arthritis		prednisone-tranilast	-2.40053	-0.975766	Asthma		diltiazem-moexipril	-3.32131	-0.872927	Hypertension		betamethasone-cyclizine	-2.52086	-1.08817	Allergic Rhinitis
tolmetin-glucosamine	-5.32415	-1.69597	Rheumatoid Arthritis		prednisone-fluticasone furoate	-3.31249	-3.65937	Asthma		diltiazem-furosemide	-2.14427	-1.69372	Hypertension		betamethasone-budesonide	-4.87171	-4.95126	Allergic Rhinitis
tolmetin-ocrelizumab	-1.7601	-1.10422	Rheumatoid Arthritis		prednisone-vilanterol	-2.57186	-1.45681	Asthma		diltiazem-eplerenone	-3.00544	-2.15664	Hypertension		betamethasone-dexamethasone	-5.31907	-3.49116	Allergic Rhinitis
tolmetin-DB00533	-6.21851	-4.52126	Rheumatoid Arthritis		prednisone-DB00729	-2.04967	-0.975733	Asthma		diltiazem-lisinopril	-2.95439	-0.952469	Hypertension		betamethasone-epoprostenol	-2.08217	-0.265153	Allergic Rhinitis
tolmetin-DB00580	-5.29311	-4.27852	Rheumatoid Arthritis		prednisone-atropine	-1.26497	-0.325381	Asthma		diltiazem-hydroflumethiazide	-2.16359	-1.46737	Hypertension		betamethasone-Trimeprazine	-2.58639	-0.817435	Allergic Rhinitis
tolmetin-niflumic-acid	-4.82816	-3.92211	Rheumatoid Arthritis		prednisone-bambuterol	-2.37949	-1.18517	Asthma		diltiazem-perindopril	-3.05334	-0.81817	Hypertension		betamethasone-desonide	-4.97689	-4.08485	Allergic Rhinitis
tolmetin-menadione	-2.06194	-0.84158	Rheumatoid Arthritis		prednisone-benralizumab	-2.53363	-1.33572	Asthma		diltiazem-candesartan-cilextil	-3.06783	-1.10779	Hypertension		betamethasone-ephedrine	-3.09627	-0.479098	Allergic Rhinitis
tolmetin-L-Cystine	-2.72061	-1.49974	Rheumatoid Arthritis		prednisone-chloropyramine	-2.05075	-0.736167	Asthma		diltiazem-indapamide	-2.61759	-2.73601	Hypertension		betamethasone-cortisone-acetate	-3.7009	-4.95202	Allergic Rhinitis
tolmetin-L-Histidine	-1.72607	-0.420673	Rheumatoid Arthritis		prednisone-DB00587	-2.49242	-1.23851	Asthma		diltiazem-eprosartan	-3.32457	-1.45153	Hypertension		betamethasone-ciclesonide	-4.8807	-4.28764	Allergic Rhinitis
tolmetin-baricitinib	-1.7986	-0.610034	Rheumatoid Arthritis		prednisone-clenbuterol	-2.28921	-1.06811	Asthma		diltiazem-chlorothiazide	-2.11193	-1.67655	Hypertension		betamethasone-pranlukast	-3.23631	-1.3106	Allergic Rhinitis
tolmetin-sarilumab	-1.72406	-0.657442	Rheumatoid Arthritis		prednisone-doxofylline	-2.34297	-1.24538	Asthma		diltiazem-quinapril	-3.39465	-1.04168	Hypertension		betamethasone-phenindamine	-2.52368	-0.744953	Allergic Rhinitis
tolmetin-aceclofenac	-6.41607	-6.80199	Rheumatoid Arthritis		prednisone-DB00824	-2.08078	-1.16758	Asthma		diltiazem-pindolol	-2.17245	-2.10133	Hypertension		betamethasone-pheniramine	-3.20472	-1.90737	Allergic Rhinitis
tolmetin-alclofenac	-6.31127	-6.72707	Rheumatoid Arthritis		prednisone-DB01288	-2.34844	-1.00321	Asthma		diltiazem-telmisartan	-3.35108	-1.01838	Hypertension		betamethasone-clofedanol	-2.69466	-0.760545	Allergic Rhinitis
tolmetin-amtolmetin-guacil	-5.53191	-6.67081	Rheumatoid Arthritis		prednisone-hexoprenaline	-2.40378	-1.47672	Asthma		diltiazem-methyldopa	-1.98768	-2.17134	Hypertension		betamethasone-levocetirizine	-2.54455	-0.711944	Allergic Rhinitis
tolmetin-cortisone	-2.55758	-0.959527	Rheumatoid Arthritis		prednisone-DB01303	-2.63704	-1.32966	Asthma		diltiazem-isotretinoin	-1.84408	0.0456584	Hypertension		betamethasone-mepyramine	-2.86182	-0.730801	Allergic Rhinitis
tolmetin-cyclosporin-a	-2.58511	-0.799968	Rheumatoid Arthritis		prednisone-procaterol	-2.43683	-1.47801	Asthma		diltiazem-hydrochlorothiazide	-2.77773	-1.55054	Hypertension		betamethasone-tranilast	-2.80974	-0.779027	Allergic Rhinitis
tolmetin-dexamethasone-sodium-phosphate	-2.52942	-0.917121	Rheumatoid Arthritis		prednisone-seratrodast	-2.5565	-1.39938	Asthma		diltiazem-guanfacine	-1.68658	-2.61998	Hypertension		betamethasone-antazoline	-3.60145	-0.744128	Allergic Rhinitis
tolmetin-droxicam	-6.14327	-6.64419	Rheumatoid Arthritis		prednisone-Theobromine	-2.32896	-1.43226	Asthma		diltiazem-trichlormethiazide	-2.10421	-1.44068	Hypertension		betamethasone-fluticasone furoate	-4.29552	-5.04528	Allergic Rhinitis
tolmetin-felbinac	-5.38011	-1.32093	Rheumatoid Arthritis		prednisone-troleandomycin	-2.61861	-2.51311	Asthma		diltiazem-felodipine	-3.90259	-3.79058	Hypertension		betamethasone-chlorcyclizine	-2.57775	-0.751572	Allergic Rhinitis
tolmetin-flurbiprofen-(S)-(+)	-5.52577	-6.72528	Rheumatoid Arthritis		prednisone-acefylline	-2.39543	-1.68042	Asthma		diltiazem-irbesartan	-3.08367	-0.721695	Hypertension		betamethasone-acrivastine	-2.51236	-0.708169	Allergic Rhinitis
tolmetin-iguratimod	-4.96192	-5.84703	Rheumatoid Arthritis		prednisone-clorprenaline	-1.8057	-1.20501	Asthma		diltiazem-atorvastatin	-2.46718	-1.06106	Hypertension		betamethasone-Dexchlorpheniramine maleate	-2.48173	-0.728324	Allergic Rhinitis
tolmetin-methylprednisolone-aceponate	-2.55828	-0.991504	Rheumatoid Arthritis		prednisone-coumarin	-1.66969	-0.520948	Asthma		diltiazem-nifedipine	-3.78461	-4.32448	Hypertension		betamethasone-bilastine	-2.55978	-0.740285	Allergic Rhinitis
tolmetin-mofezolac	-5.30207	-6.74398	Rheumatoid Arthritis		prednisone-ephedrine-(racemic)	-2.0455	-0.790929	Asthma		diltiazem-carvedilol	-2.57786	-1.94768	Hypertension		betamethasone-chloropyramine	-2.96155	-0.765403	Allergic Rhinitis
tolmetin-nonivamide	-3.22994	-3.19318	Rheumatoid Arthritis		prednisone-etofylline	-2.37607	-1.70218	Asthma		diltiazem-terazosin	-2.25077	-3.4568	Hypertension		betamethasone-Mequitazine	-2.56884	-0.77658	Allergic Rhinitis
tolmetin-prednisolone-sodium-phosphate	-2.53938	-0.904103	Rheumatoid Arthritis		prednisone-hydrocortisone-phosphate	-3.41387	-2.68326	Asthma		diltiazem-guanethidine	-1.48171	-2.68663	Hypertension		betamethasone-propylhexedrine	-2.49959	-1.29008	Allergic Rhinitis
tolmetin-tepoxalin	-3.49302	-3.28032	Rheumatoid Arthritis		prednisone-isoetharine	-1.84034	-1.17156	Asthma		diltiazem-acebutolol	-2.33145	-2.30447	Hypertension		betamethasone-Terfenadine	-2.44086	-0.319262	Allergic Rhinitis
piroxicam-methotrexate	-1.83284	-1.39704	Rheumatoid Arthritis		prednisone-methylprednisolone-aceponate	-3.52859	-3.63151	Asthma		diltiazem-captopril	-3.33078	-0.480583	Hypertension		loratadine-Methylscopolamine bromide	-4.01109	-4.04729	Allergic Rhinitis
piroxicam-fenoprofen	-5.36261	-5.18606	Rheumatoid Arthritis		prednisone-prednisolone-sodium-phosphate	-3.54504	-3.6314	Asthma		diltiazem-nadolol	-2.37663	-2.1343	Hypertension		loratadine-montelukast	-3.39586	-0.642979	Allergic Rhinitis
piroxicam-enalapril	-1.78775	-1.85792	Rheumatoid Arthritis		prednisone-ramatroban	-2.44491	-1.21146	Asthma		diltiazem-paclitaxel	-0.64429	-0.740224	Hypertension		loratadine-dextromethorphan	-2.65192	-1.13561	Allergic Rhinitis
piroxicam-diclofenac	-4.71334	-3.82593	Rheumatoid Arthritis		prednisone-tianeptine	-2.03198	-0.709963	Asthma		diltiazem-hydralazine	-1.58038	-0.629456	Hypertension		loratadine-hydroxyzine	-4.03455	-5.96635	Allergic Rhinitis
piroxicam-sulindac	-5.08808	-4.3335	Rheumatoid Arthritis		prednisone-tulobuterol	-2.48442	-1.4785	Asthma		diltiazem-polythiazide	-2.06133	-2.20035	Hypertension		loratadine-fluticasone propionate	-2.22058	-1.30043	Allergic Rhinitis
piroxicam-chloroquine	-1.67816	-1.00917	Rheumatoid Arthritis		dyphylline-epinephrine	-3.54585	-1.50688	Asthma		diltiazem-cilazapril	-3.43202	-1.02658	Hypertension		loratadine-triamcinolone	-2.86321	-0.883188	Allergic Rhinitis
piroxicam-triamcinolone	-3.25105	-0.760663	Rheumatoid Arthritis		dyphylline-nedocromil	-4.7295	-1.09012	Asthma		diltiazem-Spirapril	-3.38809	-1.04242	Hypertension		loratadine-prednisone	-1.69656	-0.714388	Allergic Rhinitis
piroxicam-prednisone	-3.1409	-1.42574	Rheumatoid Arthritis		dyphylline-hydrocortisone	-3.23627	-0.798212	Asthma		diltiazem-Tasosartan	-3.28207	-1.09903	Hypertension		loratadine-Astemizole	-6.60162	-5.21382	Allergic Rhinitis
piroxicam-flurbiprofen-(+/-)	-5.955	-6.64189	Rheumatoid Arthritis		dyphylline-zileuton	-2.62891	-0.923168	Asthma		diltiazem-penbutolol	-2.20396	-2.3332	Hypertension		loratadine-azatadine	-5.86295	-5.93013	Allergic Rhinitis
piroxicam-hydrocortisone	-3.58072	-1.24424	Rheumatoid Arthritis		dyphylline-mometasone	-3.94984	-0.705333	Asthma		diltiazem-oxprenolol	-2.3628	-2.12125	Hypertension		loratadine-hydrocortisone	-2.48296	-0.808104	Allergic Rhinitis
piroxicam-etodolac	-5.46762	-5.38632	Rheumatoid Arthritis		dyphylline-tripelennamine	-4.28859	-2.00234	Asthma		diltiazem-pargyline	-1.41816	-1.37956	Hypertension		loratadine-scopolamine	-2.98848	-2.81129	Allergic Rhinitis
piroxicam-mefenamic-acid	-4.81171	-4.58565	Rheumatoid Arthritis		dyphylline-metaproterenol	-4.24125	-1.325	Asthma		diltiazem-celiprolol	-2.2779	-2.20366	Hypertension		loratadine-carbinoxamine	-5.81086	-5.89394	Allergic Rhinitis
piroxicam-naproxen	-4.65747	-6.67484	Rheumatoid Arthritis		dyphylline-Pseudoephedrine	-3.86596	-0.566643	Asthma		diltiazem-nebivolol	-2.77859	-2.26696	Hypertension		loratadine-mometasone	-3.04454	-0.930327	Allergic Rhinitis
piroxicam-sulfasalazine	-3.11254	-3.84188	Rheumatoid Arthritis		dyphylline-prednisolone	-3.27396	-1.14336	Asthma		diltiazem-cleviprex	-4.68007	-4.81636	Hypertension		loratadine-olopatadine	-3.89601	-2.85104	Allergic Rhinitis
piroxicam-meloxicam	-5.53796	-6.70856	Rheumatoid Arthritis		dyphylline-terbutaline	-4.05984	-1.51609	Asthma		diltiazem-bupranolol	-2.36031	-2.11896	Hypertension		loratadine-tripelennamine	-5.78189	-5.89731	Allergic Rhinitis
piroxicam-prednisolone	-3.11284	-0.869534	Rheumatoid Arthritis		dyphylline-pemirolast	-3.78887	-2.02941	Asthma		diltiazem-Azilsartan medoxomil	-3.32806	-1.09653	Hypertension		loratadine-brompheniramine	-5.63748	-4.41681	Allergic Rhinitis
piroxicam-diflunisal	-3.86823	-6.63638	Rheumatoid Arthritis		dyphylline-salmeterol	-4.12256	-1.41909	Asthma		diltiazem-aliskiren-hemifumarate	-3.44268	-1.23848	Hypertension		loratadine-Pseudoephedrine	-3.29997	-1.71419	Allergic Rhinitis
piroxicam-Salicylic acid	-4.33094	-5.87995	Rheumatoid Arthritis		dyphylline-methylprednisolone	-2.33368	-0.727507	Asthma		diltiazem-Aranidipine	-3.46619	-4.15108	Hypertension		loratadine-prednisolone	-2.55643	-1.32269	Allergic Rhinitis
piroxicam-meclofenamic-acid	-5.12485	-3.98975	Rheumatoid Arthritis		dyphylline-azelastine	-4.6554	-1.97503	Asthma		diltiazem-azelnidipine	-3.88036	-4.55708	Hypertension		loratadine-pemirolast	-5.41187	-5.93161	Allergic Rhinitis
piroxicam-aspirin	-2.99824	-3.09953	Rheumatoid Arthritis		dyphylline-formoterol	-4.45833	-1.51133	Asthma		diltiazem-Efonidipine	-3.44554	-4.41798	Hypertension		loratadine-Methdilazine	-5.84317	-5.94764	Allergic Rhinitis
piroxicam-methylprednisolone	-3.16855	-0.97987	Rheumatoid Arthritis		dyphylline-albuterol	-4.29252	-1.48186	Asthma		diltiazem-fimasartan	-3.35025	-1.41673	Hypertension		loratadine-Salicylic acid	-1.89055	-0.394539	Allergic Rhinitis
piroxicam-oxaprozin	-5.49663	-6.65617	Rheumatoid Arthritis		dyphylline-cromoglicic-acid	-4.04427	-0.837492	Asthma		diltiazem-enalaprilat	-3.56357	-0.973563	Hypertension		loratadine-fexofenadine	-5.83851	-5.89735	Allergic Rhinitis
piroxicam-azathioprine	-1.89257	-0.464916	Rheumatoid Arthritis		dyphylline-amlexanox	-4.61218	-3.96019	Asthma		minoxidil-timolol	-2.52699	-1.45497	Hypertension		loratadine-Hydrocodone	-3.16315	-2.22139	Allergic Rhinitis
piroxicam-auranofin	-4.78733	-1.50352	Rheumatoid Arthritis		dyphylline-isoprenaline	-3.88254	-1.06585	Asthma		minoxidil-amlodipine	-2.18932	-2.0534	Hypertension		loratadine-methylprednisolone	-1.68796	-0.823291	Allergic Rhinitis
piroxicam-ketoprofen	-5.45401	-5.23535	Rheumatoid Arthritis		dyphylline-chlorphenamine	-4.02546	-1.4316	Asthma		minoxidil-triamterene	-2.3337	-2.71618	Hypertension		loratadine-desloratadine	-5.84029	-5.90253	Allergic Rhinitis
piroxicam-Thalidomide	-2.4153	-2.85218	Rheumatoid Arthritis		dyphylline-cilostazol	-3.05061	-4.92168	Asthma		minoxidil-nisoldipine	-2.02327	-2.29914	Hypertension		loratadine-azelastine	-5.29404	-5.88809	Allergic Rhinitis
piroxicam-ibuprofen	-3.85246	-4.08395	Rheumatoid Arthritis		dyphylline-budesonide	-4.2616	-0.753137	Asthma		minoxidil-spironolactone	-1.70117	-1.27542	Hypertension		loratadine-cromoglicic-acid	-3.06542	-2.15768	Allergic Rhinitis
piroxicam-leflunomide	-2.09984	-1.60253	Rheumatoid Arthritis		dyphylline-Aminophylline	-5.24896	-4.57345	Asthma		minoxidil-bendroflumethiazide	-2.59424	-2.62105	Hypertension		loratadine-levocabastine	-4.47853	-4.57728	Allergic Rhinitis
piroxicam-captopril	-1.84226	-1.62047	Rheumatoid Arthritis		dyphylline-dexamethasone	-3.17511	-0.840514	Asthma		minoxidil-prazosin	-4.56682	-1.47265	Hypertension		loratadine-chlorphenamine	-5.27918	-4.62725	Allergic Rhinitis
piroxicam-dexamethasone	-3.40579	-1.64075	Rheumatoid Arthritis		dyphylline-desonide	-2.72959	-0.346999	Asthma		minoxidil-fosinopril	-2.54742	-2.09791	Hypertension		loratadine-diphenylpyraline	-5.67182	-5.18858	Allergic Rhinitis
piroxicam-Abatacept	-1.88012	-1.02632	Rheumatoid Arthritis		dyphylline-Arformoterol	-3.02527	-1.35429	Asthma		minoxidil-trandolapril	-2.49597	-2.03318	Hypertension		loratadine-cyclizine	-5.68555	-3.92453	Allergic Rhinitis
piroxicam-Lithium	-2.44954	-0.61866	Rheumatoid Arthritis		dyphylline-Pirbuterol	-4.16318	-1.58039	Asthma		minoxidil-carteolol	-2.528	-1.48594	Hypertension		loratadine-budesonide	-2.83222	-0.88211	Allergic Rhinitis
piroxicam-cortisone-acetate	-3.01503	-0.977992	Rheumatoid Arthritis		dyphylline-ephedrine	-3.55087	-1.1387	Asthma		minoxidil-metolazone	-2.55098	-2.94426	Hypertension		loratadine-dexamethasone	-2.50146	-1.36907	Allergic Rhinitis
piroxicam-Magnesium salicylate	-5.1804	-6.71109	Rheumatoid Arthritis		dyphylline-cortisone-acetate	-2.66713	-0.740536	Asthma		minoxidil-lercanidipine	-2.06529	-2.15589	Hypertension		loratadine-epoprostenol	-1.53861	-1.06487	Allergic Rhinitis
piroxicam-sasapyrine	-3.94274	-6.73311	Rheumatoid Arthritis		dyphylline-tiotropium	-4.66759	-1.16081	Asthma		minoxidil-benazepril	-2.54226	-2.02913	Hypertension		loratadine-Trimeprazine	-5.85798	-5.94618	Allergic Rhinitis
piroxicam-tiaprofenic-acid	-5.52321	-6.67638	Rheumatoid Arthritis		dyphylline-ciclesonide	-4.41307	-0.986421	Asthma		minoxidil-propranolol	-2.0256	-1.36245	Hypertension		loratadine-desonide	-2.08154	-0.803541	Allergic Rhinitis
piroxicam-Hydroxychloroquine	-1.66933	-0.615893	Rheumatoid Arthritis		dyphylline-pranlukast	-4.93504	-0.62383	Asthma		minoxidil-clonidine	-3.89235	-1.06414	Hypertension		loratadine-ephedrine	-3.29234	-3.24622	Allergic Rhinitis
piroxicam-Canakinumab	-2.13103	-1.8565	Rheumatoid Arthritis		dyphylline-roflumilast	-5.4329	-6.4248	Asthma		minoxidil-enalapril	-2.53717	-2.02351	Hypertension		loratadine-cortisone-acetate	-2.54592	-0.83913	Allergic Rhinitis
piroxicam-Tocilizumab	-1.90411	-1.09832	Rheumatoid Arthritis		dyphylline-ibudilast	-5.29225	-5.33441	Asthma		minoxidil-doxazosin	-4.56551	-1.59463	Hypertension		loratadine-ciclesonide	-3.55985	-0.847093	Allergic Rhinitis
piroxicam-temsirolimus	-1.56038	-0.840771	Rheumatoid Arthritis		dyphylline-apremilast	-3.18088	-4.30483	Asthma		minoxidil-amiloride	-2.06539	-2.12676	Hypertension		loratadine-pranlukast	-3.05722	-0.185145	Allergic Rhinitis
piroxicam-golimumab	-2.04159	-1.55854	Rheumatoid Arthritis		dyphylline-tranilast	-3.85977	-1.35239	Asthma		minoxidil-labetalol	-1.99268	-1.25171	Hypertension		loratadine-phenindamine	-5.8764	-5.90564	Allergic Rhinitis
piroxicam-capsaicin	-4.07977	-2.69924	Rheumatoid Arthritis		dyphylline-fluticasone furoate	-4.63368	-0.69791	Asthma		minoxidil-bisoprolol	-2.12888	-1.4555	Hypertension		loratadine-pheniramine	-5.60806	-4.53939	Allergic Rhinitis
piroxicam-teriflunomide	-1.8858	-1.67486	Rheumatoid Arthritis		dyphylline-vilanterol	-4.62565	-1.34309	Asthma		minoxidil-nicardipine	-1.96316	-0.993567	Hypertension		loratadine-clofedanol	-4.65074	-5.88623	Allergic Rhinitis
piroxicam-tofacitinib	-1.84478	-0.678725	Rheumatoid Arthritis		dyphylline-DB00729	-3.03148	-1.41985	Asthma		minoxidil-Guanabenz	-2.57426	-1.3653	Hypertension		loratadine-levocetirizine	-5.83367	-5.93924	Allergic Rhinitis
piroxicam-Certolizumab pegol	-2.07167	-1.57085	Rheumatoid Arthritis		dyphylline-atropine	-2.47272	-0.889068	Asthma		minoxidil-mecamylamine	-4.54072	-1.45559	Hypertension		loratadine-mepyramine	-5.75898	-5.8338	Allergic Rhinitis
piroxicam-secukinumab	-1.94197	-1.49633	Rheumatoid Arthritis		dyphylline-bambuterol	-4.37146	-1.11687	Asthma		minoxidil-verapamil	-2.13534	-2.05651	Hypertension		loratadine-tranilast	-4.84786	-3.86078	Allergic Rhinitis
piroxicam-loxoprofen	-5.27319	-6.72012	Rheumatoid Arthritis		dyphylline-benralizumab	-4.69028	-0.898938	Asthma		minoxidil-losartan	-2.59422	-2.11417	Hypertension		loratadine-antazoline	-5.23143	-5.97241	Allergic Rhinitis
piroxicam-Dexibuprofen	-5.20981	-4.11451	Rheumatoid Arthritis		dyphylline-chloropyramine	-4.2553	-1.98581	Asthma		minoxidil-moexipril	-2.45015	-1.82426	Hypertension		loratadine-fluticasone furoate	-3.27951	-0.87687	Allergic Rhinitis
piroxicam-enalaprilat	-2.30711	-1.59808	Rheumatoid Arthritis		dyphylline-DB00587	-4.4993	-0.984754	Asthma		minoxidil-furosemide	-2.49144	-2.42036	Hypertension		loratadine-chlorcyclizine	-5.83252	-5.88419	Allergic Rhinitis
piroxicam-choline salicylate	-2.7838	-0.0535915	Rheumatoid Arthritis		dyphylline-clenbuterol	-4.2887	-1.29375	Asthma		minoxidil-eplerenone	-2.26213	-2.12132	Hypertension		loratadine-acrivastine	-5.83021	-5.91124	Allergic Rhinitis
piroxicam-aurothioglucose	-5.2786	-0.625427	Rheumatoid Arthritis		dyphylline-doxofylline	-5.54317	-5.82919	Asthma		minoxidil-lisinopril	-2.506	-1.87105	Hypertension		loratadine-Dexchlorpheniramine maleate	-5.40986	-5.95769	Allergic Rhinitis
piroxicam-etoricoxib	-5.49101	-5.92298	Rheumatoid Arthritis		dyphylline-DB00824	-4.89214	-6.11097	Asthma		minoxidil-hydroflumethiazide	-2.5635	-2.22971	Hypertension		loratadine-bilastine	-5.86404	-5.90078	Allergic Rhinitis
piroxicam-fostamatinib	-0.0667922	-0.276919	Rheumatoid Arthritis		dyphylline-DB01288	-3.14167	-1.53692	Asthma		minoxidil-perindopril	-2.52777	-1.57321	Hypertension		loratadine-chloropyramine	-5.70128	-5.83944	Allergic Rhinitis
piroxicam-glucosamine	-5.06647	-1.68637	Rheumatoid Arthritis		dyphylline-hexoprenaline	-4.25955	-1.1846	Asthma		minoxidil-candesartan-cilextil	-2.98985	-1.91595	Hypertension		loratadine-Mequitazine	-5.8235	-5.90398	Allergic Rhinitis
piroxicam-ocrelizumab	-1.82205	-1.1566	Rheumatoid Arthritis		dyphylline-DB01303	-6.61871	-5.28891	Asthma		minoxidil-indapamide	-2.46999	-3.06694	Hypertension		loratadine-propylhexedrine	-3.72085	-3.23041	Allergic Rhinitis
piroxicam-DB00533	-5.45623	-4.51781	Rheumatoid Arthritis		dyphylline-procaterol	-4.27366	-1.2842	Asthma		minoxidil-eprosartan	-2.58963	-2.11311	Hypertension		loratadine-Terfenadine	-6.15567	-5.32653	Allergic Rhinitis
piroxicam-DB00580	-4.61832	-4.27713	Rheumatoid Arthritis		dyphylline-seratrodast	-5.06301	-2.08652	Asthma		minoxidil-chlorothiazide	-2.51722	-2.44694	Hypertension		Methylscopolamine bromide-montelukast	-2.59295	-0.237421	Allergic Rhinitis
piroxicam-niflumic-acid	-4.61033	-3.86375	Rheumatoid Arthritis		dyphylline-Theobromine	-4.05562	-6.20624	Asthma		minoxidil-quinapril	-2.54846	-2.03548	Hypertension		Methylscopolamine bromide-dextromethorphan	-2.65984	-2.24395	Allergic Rhinitis
piroxicam-menadione	-2.00379	-0.891109	Rheumatoid Arthritis		dyphylline-troleandomycin	-1.66336	-1.07447	Asthma		minoxidil-pindolol	-2.0409	-1.25327	Hypertension		Methylscopolamine bromide-hydroxyzine	-3.32868	-4.73027	Allergic Rhinitis
piroxicam-L-Cystine	-2.58334	-1.49291	Rheumatoid Arthritis		dyphylline-acefylline	-4.54601	-5.22794	Asthma		minoxidil-telmisartan	-2.55465	-2.21185	Hypertension		Methylscopolamine bromide-fluticasone propionate	-2.42957	-0.635551	Allergic Rhinitis
piroxicam-L-Histidine	-1.39921	-0.444011	Rheumatoid Arthritis		dyphylline-clorprenaline	-3.07039	-1.61084	Asthma		minoxidil-methyldopa	-2.62764	-1.31283	Hypertension		Methylscopolamine bromide-triamcinolone	-2.16893	-0.596407	Allergic Rhinitis
piroxicam-baricitinib	-1.85817	-0.617379	Rheumatoid Arthritis		dyphylline-coumarin	-1.50642	0.212128	Asthma		minoxidil-isotretinoin	-2.01183	-0.604609	Hypertension		Methylscopolamine bromide-prednisone	-1.6582	-0.465621	Allergic Rhinitis
piroxicam-sarilumab	-1.80341	-0.648018	Rheumatoid Arthritis		dyphylline-ephedrine-(racemic)	-3.0369	-1.73852	Asthma		minoxidil-hydrochlorothiazide	-2.52371	-2.21134	Hypertension		Methylscopolamine bromide-Astemizole	-3.74585	-3.16468	Allergic Rhinitis
piroxicam-aceclofenac	-5.61777	-6.75982	Rheumatoid Arthritis		dyphylline-etofylline	-4.48109	-5.10633	Asthma		minoxidil-guanfacine	-4.54811	-1.26429	Hypertension		Methylscopolamine bromide-azatadine	-4.0092	-4.72853	Allergic Rhinitis
piroxicam-alclofenac	-5.53863	-6.68514	Rheumatoid Arthritis		dyphylline-hydrocortisone-phosphate	-2.93519	-0.863106	Asthma		minoxidil-trichlormethiazide	-2.58831	-2.32696	Hypertension		Methylscopolamine bromide-hydrocortisone	-1.93658	-0.277381	Allergic Rhinitis
piroxicam-amtolmetin-guacil	-5.20912	-6.67378	Rheumatoid Arthritis		dyphylline-isoetharine	-3.06025	-1.59341	Asthma		minoxidil-felodipine	-2.20149	-1.60395	Hypertension		Methylscopolamine bromide-scopolamine	-4.02769	-5.15591	Allergic Rhinitis
piroxicam-cortisone	-3.0015	-1.01962	Rheumatoid Arthritis		dyphylline-methylprednisolone-aceponate	-2.74909	-0.795299	Asthma		minoxidil-irbesartan	-2.34643	-1.5357	Hypertension		Methylscopolamine bromide-carbinoxamine	-4.09108	-4.72017	Allergic Rhinitis
piroxicam-cyclosporin-a	-2.59975	-0.845264	Rheumatoid Arthritis		dyphylline-prednisolone-sodium-phosphate	-2.6871	-0.688633	Asthma		minoxidil-atorvastatin	-2.70843	-1.30208	Hypertension		Methylscopolamine bromide-mometasone	-2.65339	-0.511819	Allergic Rhinitis
piroxicam-dexamethasone-sodium-phosphate	-2.96933	-0.965468	Rheumatoid Arthritis		dyphylline-ramatroban	-2.85743	-2.06498	Asthma		minoxidil-nifedipine	-1.76835	-2.07393	Hypertension		Methylscopolamine bromide-olopatadine	-2.68579	-1.62977	Allergic Rhinitis
piroxicam-droxicam	-5.39913	-6.56185	Rheumatoid Arthritis		dyphylline-tianeptine	-2.33483	-1.0353	Asthma		minoxidil-carvedilol	-2.16407	-1.17395	Hypertension		Methylscopolamine bromide-tripelennamine	-3.78366	-4.7044	Allergic Rhinitis
piroxicam-felbinac	-5.02167	-1.36675	Rheumatoid Arthritis		dyphylline-tulobuterol	-4.29911	-1.3913	Asthma		minoxidil-terazosin	-2.87414	-1.61617	Hypertension		Methylscopolamine bromide-brompheniramine	-4.90414	-6.80038	Allergic Rhinitis
piroxicam-flurbiprofen-(S)-(+)	-5.21034	-6.67125	Rheumatoid Arthritis		epinephrine-nedocromil	-3.33524	-0.129196	Asthma		minoxidil-guanethidine	-4.19613	-1.48373	Hypertension		Methylscopolamine bromide-Pseudoephedrine	-2.67724	-1.63724	Allergic Rhinitis
piroxicam-iguratimod	-4.78962	-5.83039	Rheumatoid Arthritis		epinephrine-hydrocortisone	-2.73932	-0.740575	Asthma		minoxidil-acebutolol	-2.13356	-1.48809	Hypertension		Methylscopolamine bromide-prednisolone	-1.86118	-0.858157	Allergic Rhinitis
piroxicam-methylprednisolone-aceponate	-2.99395	-1.03586	Rheumatoid Arthritis		epinephrine-zileuton	-2.54906	-0.295634	Asthma		minoxidil-captopril	-2.30177	-1.5259	Hypertension		Methylscopolamine bromide-pemirolast	-4.50331	-4.66428	Allergic Rhinitis
piroxicam-mofezolac	-4.99963	-6.6672	Rheumatoid Arthritis		epinephrine-mometasone	-3.11765	-0.519247	Asthma		minoxidil-nadolol	-2.047	-1.33673	Hypertension		Methylscopolamine bromide-Methdilazine	-4.05778	-4.76431	Allergic Rhinitis
piroxicam-nonivamide	-3.1532	-3.22546	Rheumatoid Arthritis		epinephrine-tripelennamine	-2.48392	-3.38058	Asthma		minoxidil-paclitaxel	-0.521753	-0.663172	Hypertension		Methylscopolamine bromide-Salicylic acid	-2.24288	0.0934235	Allergic Rhinitis
piroxicam-prednisolone-sodium-phosphate	-2.99017	-0.95126	Rheumatoid Arthritis		epinephrine-metaproterenol	-3.7591	-3.64159	Asthma		minoxidil-hydralazine	-5.0705	-0.777117	Hypertension		Methylscopolamine bromide-fexofenadine	-3.99414	-4.7235	Allergic Rhinitis
piroxicam-tepoxalin	-3.50801	-3.33801	Rheumatoid Arthritis		epinephrine-Pseudoephedrine	-3.52458	-3.03451	Asthma		minoxidil-polythiazide	-2.58819	-3.02608	Hypertension		Methylscopolamine bromide-Hydrocodone	-2.89229	-3.02242	Allergic Rhinitis
methotrexate-fenoprofen	-1.81298	-1.03076	Rheumatoid Arthritis		epinephrine-prednisolone	-2.86006	-1.0823	Asthma		minoxidil-cilazapril	-2.55168	-2.03346	Hypertension		Methylscopolamine bromide-methylprednisolone	-1.35539	-0.473887	Allergic Rhinitis
methotrexate-enalapril	-1.03278	-1.61323	Rheumatoid Arthritis		epinephrine-terbutaline	-3.83667	-4.83095	Asthma		minoxidil-Spirapril	-2.56958	-2.0414	Hypertension		Methylscopolamine bromide-desloratadine	-3.99968	-4.66934	Allergic Rhinitis
methotrexate-diclofenac	-1.56256	-0.810184	Rheumatoid Arthritis		epinephrine-pemirolast	-2.36456	-3.36068	Asthma		minoxidil-Tasosartan	-2.60802	-1.94467	Hypertension		Methylscopolamine bromide-azelastine	-3.59388	-4.69895	Allergic Rhinitis
methotrexate-sulindac	-1.81642	-1.15393	Rheumatoid Arthritis		epinephrine-salmeterol	-3.86911	-4.90553	Asthma		minoxidil-penbutolol	-1.98046	-1.39952	Hypertension		Methylscopolamine bromide-cromoglicic-acid	-2.75794	-1.2981	Allergic Rhinitis
methotrexate-chloroquine	-2.96549	-0.995648	Rheumatoid Arthritis		epinephrine-methylprednisolone	-1.67998	-0.61963	Asthma		minoxidil-oxprenolol	-2.11278	-1.32884	Hypertension		Methylscopolamine bromide-levocabastine	-3.0816	-3.67684	Allergic Rhinitis
methotrexate-triamcinolone	-1.6593	-1.16368	Rheumatoid Arthritis		epinephrine-azelastine	-2.85602	-3.40683	Asthma		minoxidil-pargyline	-4.95751	-1.40272	Hypertension		Methylscopolamine bromide-chlorphenamine	-3.79478	-4.38308	Allergic Rhinitis
methotrexate-prednisone	-1.63614	-1.52211	Rheumatoid Arthritis		epinephrine-formoterol	-3.70625	-4.86676	Asthma		minoxidil-celiprolol	-2.08736	-1.11744	Hypertension		Methylscopolamine bromide-diphenylpyraline	-3.98369	-4.53919	Allergic Rhinitis
methotrexate-flurbiprofen-(+/-)	-1.76041	-1.36945	Rheumatoid Arthritis		epinephrine-albuterol	-3.68933	-4.87448	Asthma		minoxidil-nebivolol	-2.10462	-1.49245	Hypertension		Methylscopolamine bromide-cyclizine	-3.75634	-2.80678	Allergic Rhinitis
methotrexate-hydrocortisone	-1.64138	-1.3369	Rheumatoid Arthritis		epinephrine-cromoglicic-acid	-3.4358	-0.932606	Asthma		minoxidil-cleviprex	-2.0759	-2.40864	Hypertension		Methylscopolamine bromide-budesonide	-2.4797	-0.509318	Allergic Rhinitis
methotrexate-etodolac	-1.92552	-1.2046	Rheumatoid Arthritis		epinephrine-amlexanox	-3.43167	-0.987219	Asthma		minoxidil-bupranolol	-2.06444	-1.32795	Hypertension		Methylscopolamine bromide-dexamethasone	-1.86286	-0.640737	Allergic Rhinitis
methotrexate-mefenamic-acid	-1.32701	-0.65162	Rheumatoid Arthritis		epinephrine-isoprenaline	-4.06977	-3.38269	Asthma		minoxidil-Azilsartan medoxomil	-2.59635	-1.92765	Hypertension		Methylscopolamine bromide-epoprostenol	-1.20054	-0.651059	Allergic Rhinitis
methotrexate-naproxen	-1.19051	-1.37219	Rheumatoid Arthritis		epinephrine-chlorphenamine	-2.29293	-3.34057	Asthma		minoxidil-aliskiren-hemifumarate	-2.79657	-2.99683	Hypertension		Methylscopolamine bromide-Trimeprazine	-4.10243	-4.63559	Allergic Rhinitis
methotrexate-sulfasalazine	-1.04797	-1.29207	Rheumatoid Arthritis		epinephrine-cilostazol	-3.7941	-0.995343	Asthma		minoxidil-Aranidipine	-2.60189	-1.6824	Hypertension		Methylscopolamine bromide-desonide	-1.80343	-0.285887	Allergic Rhinitis
methotrexate-meloxicam	-1.9846	-1.37726	Rheumatoid Arthritis		epinephrine-budesonide	-3.1308	-0.668876	Asthma		minoxidil-azelnidipine	-2.40894	-1.92773	Hypertension		Methylscopolamine bromide-ephedrine	-3.28477	-3.77597	Allergic Rhinitis
methotrexate-prednisolone	-1.48585	-0.960577	Rheumatoid Arthritis		epinephrine-Aminophylline	-3.12588	-1.18411	Asthma		minoxidil-Efonidipine	-1.95437	-1.99524	Hypertension		Methylscopolamine bromide-cortisone-acetate	-2.64522	-0.479785	Allergic Rhinitis
methotrexate-diflunisal	-1.37075	-1.40086	Rheumatoid Arthritis		epinephrine-dexamethasone	-2.72086	-0.627562	Asthma		minoxidil-fimasartan	-2.59358	-2.13308	Hypertension		Methylscopolamine bromide-ciclesonide	-2.81604	-0.559729	Allergic Rhinitis
methotrexate-Salicylic acid	-1.49766	-1.5544	Rheumatoid Arthritis		epinephrine-desonide	-2.29382	-0.567403	Asthma		minoxidil-enalaprilat	-2.46074	-1.90685	Hypertension		Methylscopolamine bromide-pranlukast	-2.32696	0.23919	Allergic Rhinitis
methotrexate-meclofenamic-acid	-1.56432	-0.591882	Rheumatoid Arthritis		epinephrine-Arformoterol	-3.38701	-3.66341	Asthma		timolol-amlodipine	-3.65039	-1.44552	Hypertension		Methylscopolamine bromide-phenindamine	-4.12897	-4.75307	Allergic Rhinitis
methotrexate-aspirin	-1.07129	-0.621384	Rheumatoid Arthritis		epinephrine-Pirbuterol	-3.81602	-4.44092	Asthma		timolol-triamterene	-2.14777	-1.41616	Hypertension		Methylscopolamine bromide-pheniramine	-3.59409	-3.25528	Allergic Rhinitis
methotrexate-methylprednisolone	-1.83645	-1.41963	Rheumatoid Arthritis		epinephrine-ephedrine	-3.58301	-4.34921	Asthma		timolol-nisoldipine	-2.85128	-1.89919	Hypertension		Methylscopolamine bromide-clofedanol	-3.56519	-4.7492	Allergic Rhinitis
methotrexate-oxaprozin	-1.95445	-1.38329	Rheumatoid Arthritis		epinephrine-cortisone-acetate	-2.34592	-0.59604	Asthma		timolol-spironolactone	-1.71093	-0.634501	Hypertension		Methylscopolamine bromide-levocetirizine	-4.06863	-4.76128	Allergic Rhinitis
methotrexate-azathioprine	-5.11256	-1.76858	Rheumatoid Arthritis		epinephrine-tiotropium	-3.2682	-2.63725	Asthma		timolol-bendroflumethiazide	-2.28677	-1.24545	Hypertension		Methylscopolamine bromide-mepyramine	-3.75523	-4.74043	Allergic Rhinitis
methotrexate-auranofin	-1.74636	-1.22381	Rheumatoid Arthritis		epinephrine-ciclesonide	-3.21674	-0.846846	Asthma		timolol-prazosin	-3.11414	-3.82595	Hypertension		Methylscopolamine bromide-tranilast	-3.88805	-2.83664	Allergic Rhinitis
methotrexate-ketoprofen	-1.85313	-0.922924	Rheumatoid Arthritis		epinephrine-pranlukast	-2.84681	-0.338973	Asthma		timolol-fosinopril	-2.99789	-1.5292	Hypertension		Methylscopolamine bromide-antazoline	-3.61762	-4.70735	Allergic Rhinitis
methotrexate-Thalidomide	-3.97121	-0.848759	Rheumatoid Arthritis		epinephrine-roflumilast	-3.18006	-1.33997	Asthma		timolol-trandolapril	-3.03052	-1.5313	Hypertension		Methylscopolamine bromide-fluticasone furoate	-2.6995	-0.486197	Allergic Rhinitis
methotrexate-ibuprofen	-1.07124	-0.848751	Rheumatoid Arthritis		epinephrine-ibudilast	-3.19646	-1.36144	Asthma		timolol-carteolol	-6.71759	-6.09828	Hypertension		Methylscopolamine bromide-chlorcyclizine	-4.04138	-4.81471	Allergic Rhinitis
methotrexate-leflunomide	-4.52009	-1.51735	Rheumatoid Arthritis		epinephrine-apremilast	-2.10965	-1.73286	Asthma		timolol-metolazone	-2.13959	-1.67975	Hypertension		Methylscopolamine bromide-acrivastine	-4.0108	-4.72587	Allergic Rhinitis
methotrexate-captopril	-1.19904	-1.47621	Rheumatoid Arthritis		epinephrine-tranilast	-2.58056	-2.20235	Asthma		timolol-lercanidipine	-2.78468	-2.21271	Hypertension		Methylscopolamine bromide-Dexchlorpheniramine maleate	-4.52812	-4.71494	Allergic Rhinitis
methotrexate-dexamethasone	-1.69574	-1.0417	Rheumatoid Arthritis		epinephrine-fluticasone furoate	-3.35912	-0.609083	Asthma		timolol-benazepril	-2.97755	-1.50221	Hypertension		Methylscopolamine bromide-bilastine	-4.08633	-4.73128	Allergic Rhinitis
methotrexate-Abatacept	-4.57342	-1.17987	Rheumatoid Arthritis		epinephrine-vilanterol	-3.58958	-3.69797	Asthma		timolol-propranolol	-5.21067	-5.48606	Hypertension		Methylscopolamine bromide-chloropyramine	-3.73865	-4.74461	Allergic Rhinitis
methotrexate-Lithium	-2.25277	-1.32823	Rheumatoid Arthritis		epinephrine-DB00729	-2.73552	-2.54887	Asthma		timolol-clonidine	-3.80192	-4.00149	Hypertension		Methylscopolamine bromide-Mequitazine	-4.06556	-4.75806	Allergic Rhinitis
methotrexate-cortisone-acetate	-2.27885	-1.45983	Rheumatoid Arthritis		epinephrine-atropine	-2.07184	-1.85939	Asthma		timolol-enalapril	-3.07851	-1.4678	Hypertension		Methylscopolamine bromide-propylhexedrine	-4.48146	-3.2282	Allergic Rhinitis
methotrexate-Magnesium salicylate	-2.38592	-1.36766	Rheumatoid Arthritis		epinephrine-bambuterol	-3.94112	-3.24631	Asthma		timolol-doxazosin	-3.06122	-3.63457	Hypertension		Methylscopolamine bromide-Terfenadine	-4.7075	-6.16592	Allergic Rhinitis
methotrexate-sasapyrine	-1.42191	-1.39534	Rheumatoid Arthritis		epinephrine-benralizumab	-2.73259	-0.361812	Asthma		timolol-amiloride	-1.69603	-0.762129	Hypertension		montelukast-dextromethorphan	-2.05784	0.0820484	Allergic Rhinitis
methotrexate-tiaprofenic-acid	-1.9413	-1.35699	Rheumatoid Arthritis		epinephrine-chloropyramine	-2.45911	-3.35723	Asthma		timolol-labetalol	-5.09997	-5.28417	Hypertension		montelukast-hydroxyzine	-1.64378	-0.708639	Allergic Rhinitis
methotrexate-Hydroxychloroquine	-3.13019	-1.3991	Rheumatoid Arthritis		epinephrine-DB00587	-2.54956	-0.281765	Asthma		timolol-bisoprolol	-4.5478	-6.03056	Hypertension		montelukast-fluticasone propionate	-2.55117	-1.19532	Allergic Rhinitis
methotrexate-Canakinumab	-4.46705	-1.92369	Rheumatoid Arthritis		epinephrine-clenbuterol	-4.08371	-4.55955	Asthma		timolol-nicardipine	-3.0991	-2.26453	Hypertension		montelukast-triamcinolone	-3.40571	-0.674325	Allergic Rhinitis
methotrexate-Tocilizumab	-4.22784	-1.47154	Rheumatoid Arthritis		epinephrine-doxofylline	-3.41916	-2.74371	Asthma		timolol-Guanabenz	-3.2997	-4.19883	Hypertension		montelukast-prednisone	-2.61189	-1.09158	Allergic Rhinitis
methotrexate-temsirolimus	-2.2886	-1.3901	Rheumatoid Arthritis		epinephrine-DB00824	-3.45195	-1.75985	Asthma		timolol-mecamylamine	-2.20281	-0.909425	Hypertension		montelukast-Astemizole	-3.43116	-0.479697	Allergic Rhinitis
methotrexate-golimumab	-4.40976	-1.76301	Rheumatoid Arthritis		epinephrine-DB01288	-3.28692	-4.87401	Asthma		timolol-verapamil	-2.65388	-2.0265	Hypertension		montelukast-azatadine	-3.35282	-0.70359	Allergic Rhinitis
methotrexate-capsaicin	-1.03937	-1.00501	Rheumatoid Arthritis		epinephrine-hexoprenaline	-3.79018	-3.47893	Asthma		timolol-losartan	-3.15518	-2.04304	Hypertension		montelukast-hydrocortisone	-2.98006	-0.784539	Allergic Rhinitis
methotrexate-teriflunomide	-4.83657	-1.97173	Rheumatoid Arthritis		epinephrine-DB01303	-3.46279	-1.51143	Asthma		timolol-moexipril	-2.84965	-1.3696	Hypertension		montelukast-scopolamine	-1.30073	0.182383	Allergic Rhinitis
methotrexate-tofacitinib	-4.42615	-1.12141	Rheumatoid Arthritis		epinephrine-procaterol	-3.71957	-3.68081	Asthma		timolol-furosemide	-2.19897	-1.54483	Hypertension		montelukast-carbinoxamine	-3.31998	-0.732597	Allergic Rhinitis
methotrexate-Certolizumab pegol	-4.51375	-1.77382	Rheumatoid Arthritis		epinephrine-seratrodast	-3.19332	-1.60006	Asthma		timolol-eplerenone	-2.00616	-1.85938	Hypertension		montelukast-mometasone	-4.31798	-0.993894	Allergic Rhinitis
methotrexate-secukinumab	-4.4656	-1.67054	Rheumatoid Arthritis		epinephrine-Theobromine	-2.56671	-2.15418	Asthma		timolol-lisinopril	-2.5501	-1.38684	Hypertension		montelukast-olopatadine	-4.05449	-1.02558	Allergic Rhinitis
methotrexate-loxoprofen	-2.35679	-1.39799	Rheumatoid Arthritis		epinephrine-troleandomycin	-1.56364	-0.67968	Asthma		timolol-hydroflumethiazide	-2.38264	-1.17873	Hypertension		montelukast-tripelennamine	-3.09191	-0.752623	Allergic Rhinitis
methotrexate-Dexibuprofen	-1.87422	-0.989962	Rheumatoid Arthritis		epinephrine-acefylline	-3.48963	-2.29268	Asthma		timolol-perindopril	-2.63994	-0.816789	Hypertension		montelukast-brompheniramine	-3.32721	-0.190543	Allergic Rhinitis
methotrexate-enalaprilat	-1.51839	-1.14228	Rheumatoid Arthritis		epinephrine-clorprenaline	-3.7128	-4.50087	Asthma		timolol-candesartan-cilextil	-2.90131	-1.81468	Hypertension		montelukast-Pseudoephedrine	-3.78146	-0.216408	Allergic Rhinitis
methotrexate-choline salicylate	-1.10238	-0.618176	Rheumatoid Arthritis		epinephrine-coumarin	-2.20791	0.293252	Asthma		timolol-indapamide	-2.16436	-1.99293	Hypertension		montelukast-prednisolone	-2.73657	-0.717964	Allergic Rhinitis
methotrexate-aurothioglucose	-1.88387	-0.759592	Rheumatoid Arthritis		epinephrine-ephedrine-(racemic)	-3.19547	-4.60999	Asthma		timolol-eprosartan	-3.12644	-2.0034	Hypertension		montelukast-pemirolast	-3.04768	-0.746517	Allergic Rhinitis
methotrexate-etoricoxib	-1.98815	-1.74059	Rheumatoid Arthritis		epinephrine-etofylline	-3.4486	-2.2899	Asthma		timolol-chlorothiazide	-2.37954	-1.19306	Hypertension		montelukast-Methdilazine	-3.33177	-0.739115	Allergic Rhinitis
methotrexate-fostamatinib	0.286374	-0.502968	Rheumatoid Arthritis		epinephrine-hydrocortisone-phosphate	-2.85096	-0.882477	Asthma		timolol-quinapril	-3.01624	-1.49778	Hypertension		montelukast-Salicylic acid	-2.1446	-3.03508	Allergic Rhinitis
methotrexate-glucosamine	-2.33771	-1.61646	Rheumatoid Arthritis		epinephrine-isoetharine	-3.75132	-4.48003	Asthma		timolol-pindolol	-5.00395	-5.06972	Hypertension		montelukast-fexofenadine	-3.36794	-0.770022	Allergic Rhinitis
methotrexate-ocrelizumab	-4.6227	-1.35189	Rheumatoid Arthritis		epinephrine-methylprednisolone-aceponate	-2.41261	-0.648769	Asthma		timolol-telmisartan	-2.95227	-1.62927	Hypertension		montelukast-Hydrocodone	-3.23152	-0.881294	Allergic Rhinitis
methotrexate-DB00533	-1.92664	-1.6798	Rheumatoid Arthritis		epinephrine-prednisolone-sodium-phosphate	-2.3803	-0.538561	Asthma		timolol-methyldopa	-3.15018	-3.39892	Hypertension		montelukast-methylprednisolone	-2.54415	-0.9659	Allergic Rhinitis
methotrexate-DB00580	-1.43842	-1.08502	Rheumatoid Arthritis		epinephrine-ramatroban	-3.32823	-1.10132	Asthma		timolol-isotretinoin	-0.917607	-0.245661	Hypertension		montelukast-desloratadine	-3.3146	-0.72701	Allergic Rhinitis
methotrexate-niflumic-acid	-0.979864	-0.428902	Rheumatoid Arthritis		epinephrine-tianeptine	-2.19626	-2.41877	Asthma		timolol-hydrochlorothiazide	-2.73071	-1.11802	Hypertension		montelukast-azelastine	-3.78699	-0.733359	Allergic Rhinitis
methotrexate-menadione	-1.84078	-1.0085	Rheumatoid Arthritis		epinephrine-tulobuterol	-3.77855	-3.71504	Asthma		timolol-guanfacine	-3.1264	-4.10074	Hypertension		montelukast-cromoglicic-acid	-4.28197	-1.03307	Allergic Rhinitis
methotrexate-L-Cystine	-2.07993	-1.73999	Rheumatoid Arthritis		nedocromil-hydrocortisone	-3.73968	-1.08763	Asthma		timolol-trichlormethiazide	-2.40787	-1.12163	Hypertension		montelukast-levocabastine	-4.07492	-0.44887	Allergic Rhinitis
methotrexate-L-Histidine	-1.37879	-1.12282	Rheumatoid Arthritis		nedocromil-zileuton	-2.8412	-2.30545	Asthma		timolol-felodipine	-3.70114	-1.45848	Hypertension		montelukast-chlorphenamine	-3.19799	-0.224498	Allergic Rhinitis
methotrexate-baricitinib	-4.38958	-0.899871	Rheumatoid Arthritis		nedocromil-mometasone	-5.06521	-1.18059	Asthma		timolol-irbesartan	-2.73915	-1.13759	Hypertension		montelukast-diphenylpyraline	-3.32536	-0.496564	Allergic Rhinitis
methotrexate-sarilumab	-4.39308	-0.77535	Rheumatoid Arthritis		nedocromil-tripelennamine	-3.68305	-0.799747	Asthma		timolol-atorvastatin	-2.45114	-0.998126	Hypertension		montelukast-cyclizine	-3.29407	-1.15289	Allergic Rhinitis
methotrexate-aceclofenac	-1.83619	-1.36528	Rheumatoid Arthritis		nedocromil-metaproterenol	-4.71763	-0.670531	Asthma		timolol-nifedipine	-3.89873	-1.27263	Hypertension		montelukast-budesonide	-4.811	-0.908636	Allergic Rhinitis
methotrexate-alclofenac	-1.96491	-1.40133	Rheumatoid Arthritis		nedocromil-Pseudoephedrine	-4.70389	-0.236685	Asthma		timolol-carvedilol	-4.89935	-3.73972	Hypertension		montelukast-dexamethasone	-2.92458	-1.10488	Allergic Rhinitis
methotrexate-amtolmetin-guacil	-2.35974	-1.35433	Rheumatoid Arthritis		nedocromil-prednisolone	-3.39666	-0.886225	Asthma		timolol-terazosin	-2.9937	-3.61593	Hypertension		montelukast-epoprostenol	-2.10669	-2.80367	Allergic Rhinitis
methotrexate-cortisone	-2.23818	-1.43165	Rheumatoid Arthritis		nedocromil-terbutaline	-4.46743	-0.515267	Asthma		timolol-guanethidine	-4.13742	-3.21455	Hypertension		montelukast-Trimeprazine	-3.36021	-0.802037	Allergic Rhinitis
methotrexate-cyclosporin-a	-2.29744	-1.43931	Rheumatoid Arthritis		nedocromil-pemirolast	-3.54345	-0.793103	Asthma		timolol-acebutolol	-5.42167	-5.99588	Hypertension		montelukast-desonide	-2.94987	-1.4152	Allergic Rhinitis
methotrexate-dexamethasone-sodium-phosphate	-2.26325	-1.44169	Rheumatoid Arthritis		nedocromil-salmeterol	-4.53545	-0.418209	Asthma		timolol-captopril	-2.81224	-0.93831	Hypertension		montelukast-ephedrine	-3.0186	0.00730405	Allergic Rhinitis
methotrexate-droxicam	-1.91344	-1.43353	Rheumatoid Arthritis		nedocromil-methylprednisolone	-3.0751	-1.00767	Asthma		timolol-nadolol	-5.34207	-6.05764	Hypertension		montelukast-cortisone-acetate	-2.88339	-0.919602	Allergic Rhinitis
methotrexate-felbinac	-2.05666	-1.90012	Rheumatoid Arthritis		nedocromil-azelastine	-4.76899	-0.785653	Asthma		timolol-paclitaxel	-0.559055	-0.80605	Hypertension		montelukast-ciclesonide	-4.56843	-0.747786	Allergic Rhinitis
methotrexate-flurbiprofen-(S)-(+)	-2.37901	-1.34545	Rheumatoid Arthritis		nedocromil-formoterol	-4.78482	-0.488528	Asthma		timolol-hydralazine	-2.89585	-1.09935	Hypertension		montelukast-pranlukast	-6.17671	-4.28749	Allergic Rhinitis
methotrexate-iguratimod	-2.51423	-1.8097	Rheumatoid Arthritis		nedocromil-albuterol	-4.67652	-0.537452	Asthma		timolol-polythiazide	-2.11305	-1.73325	Hypertension		montelukast-phenindamine	-3.3649	-0.69972	Allergic Rhinitis
methotrexate-methylprednisolone-aceponate	-2.23233	-1.45821	Rheumatoid Arthritis		nedocromil-cromoglicic-acid	-4.83038	-1.12824	Asthma		timolol-cilazapril	-2.98087	-1.467	Hypertension		montelukast-pheniramine	-3.21845	-1.03141	Allergic Rhinitis
methotrexate-mofezolac	-2.37135	-1.44282	Rheumatoid Arthritis		nedocromil-amlexanox	-4.66213	-1.20576	Asthma		timolol-Spirapril	-2.98141	-1.51668	Hypertension		montelukast-clofedanol	-3.37858	-0.746736	Allergic Rhinitis
methotrexate-nonivamide	-1.76206	-1.09603	Rheumatoid Arthritis		nedocromil-isoprenaline	-3.62374	-0.467959	Asthma		timolol-Tasosartan	-3.00683	-1.75247	Hypertension		montelukast-levocetirizine	-3.31644	-0.718001	Allergic Rhinitis
methotrexate-prednisolone-sodium-phosphate	-2.20623	-1.41271	Rheumatoid Arthritis		nedocromil-chlorphenamine	-3.58842	-0.371345	Asthma		timolol-penbutolol	-5.02719	-5.34857	Hypertension		montelukast-mepyramine	-3.06246	-0.73	Allergic Rhinitis
methotrexate-tepoxalin	-2.70139	-1.57135	Rheumatoid Arthritis		nedocromil-cilostazol	-2.3999	-0.942434	Asthma		timolol-oxprenolol	-5.44411	-6.07846	Hypertension		montelukast-tranilast	-3.19802	-2.20467	Allergic Rhinitis
fenoprofen-enalapril	-2.00627	-1.2266	Rheumatoid Arthritis		nedocromil-budesonide	-5.12802	-0.956389	Asthma		timolol-pargyline	-2.69172	-1.92305	Hypertension		montelukast-antazoline	-3.7503	-0.73961	Allergic Rhinitis
fenoprofen-diclofenac	-4.35282	-3.73911	Rheumatoid Arthritis		nedocromil-Aminophylline	-4.49943	-1.09945	Asthma		timolol-celiprolol	-5.14839	-5.45727	Hypertension		montelukast-fluticasone furoate	-5.2142	-0.921224	Allergic Rhinitis
fenoprofen-sulindac	-5.42765	-3.92468	Rheumatoid Arthritis		nedocromil-dexamethasone	-3.69373	-1.40989	Asthma		timolol-nebivolol	-4.54152	-6.07478	Hypertension		montelukast-chlorcyclizine	-3.39556	-0.737737	Allergic Rhinitis
fenoprofen-chloroquine	-1.82344	-0.470191	Rheumatoid Arthritis		nedocromil-desonide	-3.47886	-1.18884	Asthma		timolol-cleviprex	-2.93765	-2.07534	Hypertension		montelukast-acrivastine	-3.29051	-0.715055	Allergic Rhinitis
fenoprofen-triamcinolone	-2.1981	-0.899554	Rheumatoid Arthritis		nedocromil-Arformoterol	-3.20392	-0.684867	Asthma		timolol-bupranolol	-5.35674	-6.0737	Hypertension		montelukast-Dexchlorpheniramine maleate	-3.04988	-0.686521	Allergic Rhinitis
fenoprofen-prednisone	-2.39049	-1.66663	Rheumatoid Arthritis		nedocromil-Pirbuterol	-4.51898	-0.578185	Asthma		timolol-Azilsartan medoxomil	-2.98334	-1.8093	Hypertension		montelukast-bilastine	-3.35769	-0.735507	Allergic Rhinitis
fenoprofen-flurbiprofen-(+/-)	-4.89526	-5.0799	Rheumatoid Arthritis		nedocromil-ephedrine	-3.51881	-0.173783	Asthma		timolol-aliskiren-hemifumarate	-3.16414	-1.44437	Hypertension		montelukast-chloropyramine	-3.0948	-0.778102	Allergic Rhinitis
fenoprofen-hydrocortisone	-2.5806	-1.34982	Rheumatoid Arthritis		nedocromil-cortisone-acetate	-3.15206	-0.962239	Asthma		timolol-Aranidipine	-3.50395	-3.2232	Hypertension		montelukast-Mequitazine	-3.36985	-0.703299	Allergic Rhinitis
fenoprofen-etodolac	-5.96502	-5.47423	Rheumatoid Arthritis		nedocromil-tiotropium	-4.77599	-0.132596	Asthma		timolol-azelnidipine	-2.86099	-2.2558	Hypertension		montelukast-propylhexedrine	-2.67829	-0.672818	Allergic Rhinitis
fenoprofen-mefenamic-acid	-5.30305	-3.90841	Rheumatoid Arthritis		nedocromil-ciclesonide	-5.51584	-0.799878	Asthma		timolol-Efonidipine	-2.6678	-2.43651	Hypertension		montelukast-Terfenadine	-3.36789	-0.269668	Allergic Rhinitis
fenoprofen-naproxen	-4.89145	-5.27152	Rheumatoid Arthritis		nedocromil-pranlukast	-5.01342	-4.06833	Asthma		timolol-fimasartan	-3.186	-2.02864	Hypertension		dextromethorphan-hydroxyzine	-2.43639	-1.74588	Allergic Rhinitis
fenoprofen-sulfasalazine	-3.05505	-3.76013	Rheumatoid Arthritis		nedocromil-roflumilast	-4.92541	-1.3192	Asthma		timolol-enalaprilat	-2.65187	-1.50391	Hypertension		dextromethorphan-fluticasone propionate	-1.73591	-0.369634	Allergic Rhinitis
fenoprofen-meloxicam	-5.98335	-5.18448	Rheumatoid Arthritis		nedocromil-ibudilast	-4.57078	-1.30336	Asthma		amlodipine-triamterene	-3.10891	-1.90231	Hypertension		dextromethorphan-triamcinolone	-1.82513	-0.117809	Allergic Rhinitis
fenoprofen-prednisolone	-2.27691	-1.03113	Rheumatoid Arthritis		nedocromil-apremilast	-2.89642	-1.42846	Asthma		amlodipine-nisoldipine	-4.87164	-5.54389	Hypertension		dextromethorphan-prednisone	-1.83924	-0.274696	Allergic Rhinitis
fenoprofen-diflunisal	-3.82639	-5.20939	Rheumatoid Arthritis		nedocromil-tranilast	-3.65401	-1.77041	Asthma		amlodipine-spironolactone	-3.46241	-4.4278	Hypertension		dextromethorphan-Astemizole	-2.69745	-1.01265	Allergic Rhinitis
fenoprofen-Salicylic acid	-3.76155	-4.66562	Rheumatoid Arthritis		nedocromil-fluticasone furoate	-5.62365	-0.948119	Asthma		amlodipine-bendroflumethiazide	-2.66672	-3.18849	Hypertension		dextromethorphan-azatadine	-2.51705	-1.70813	Allergic Rhinitis
fenoprofen-meclofenamic-acid	-5.46193	-3.40489	Rheumatoid Arthritis		nedocromil-vilanterol	-5.00465	-0.748599	Asthma		amlodipine-prazosin	-2.42735	-2.1004	Hypertension		dextromethorphan-hydrocortisone	-2.01153	-0.00847613	Allergic Rhinitis
fenoprofen-aspirin	-3.32449	-2.74473	Rheumatoid Arthritis		nedocromil-DB00729	-3.01881	-0.504156	Asthma		amlodipine-fosinopril	-4.74785	-1.12405	Hypertension		dextromethorphan-scopolamine	-2.70398	-2.72365	Allergic Rhinitis
fenoprofen-methylprednisolone	-2.308	-1.24915	Rheumatoid Arthritis		nedocromil-atropine	-2.29008	0.206878	Asthma		amlodipine-trandolapril	-4.83553	-1.09423	Hypertension		dextromethorphan-carbinoxamine	-2.57258	-1.75008	Allergic Rhinitis
fenoprofen-oxaprozin	-5.96247	-5.16919	Rheumatoid Arthritis		nedocromil-bambuterol	-4.56261	-0.401651	Asthma		amlodipine-carteolol	-3.70411	-1.48144	Hypertension		dextromethorphan-mometasone	-1.69308	-0.0756922	Allergic Rhinitis
fenoprofen-azathioprine	-1.90692	-0.188961	Rheumatoid Arthritis		nedocromil-benralizumab	-4.84866	-1.25975	Asthma		amlodipine-metolazone	-2.57486	-3.19147	Hypertension		dextromethorphan-olopatadine	-2.19771	-0.299541	Allergic Rhinitis
fenoprofen-auranofin	-4.97754	-1.20696	Rheumatoid Arthritis		nedocromil-chloropyramine	-3.70295	-0.80256	Asthma		amlodipine-lercanidipine	-5.05573	-4.54568	Hypertension		dextromethorphan-tripelennamine	-2.66403	-1.73731	Allergic Rhinitis
fenoprofen-ketoprofen	-5.8051	-4.52907	Rheumatoid Arthritis		nedocromil-DB00587	-5.26107	-5.44545	Asthma		amlodipine-benazepril	-4.75067	-1.06835	Hypertension		dextromethorphan-brompheniramine	-2.74743	-1.9065	Allergic Rhinitis
fenoprofen-Thalidomide	-2.38075	-2.53526	Rheumatoid Arthritis		nedocromil-clenbuterol	-4.52057	-0.650637	Asthma		amlodipine-propranolol	-3.97455	-1.3359	Hypertension		dextromethorphan-Pseudoephedrine	-2.36899	-0.833217	Allergic Rhinitis
fenoprofen-ibuprofen	-3.91487	-4.52237	Rheumatoid Arthritis		nedocromil-doxofylline	-4.63006	-1.15895	Asthma		amlodipine-clonidine	-2.30017	-1.8115	Hypertension		dextromethorphan-prednisolone	-2.48086	-0.185493	Allergic Rhinitis
fenoprofen-leflunomide	-2.10134	-1.33983	Rheumatoid Arthritis		nedocromil-DB00824	-3.61404	-1.16391	Asthma		amlodipine-enalapril	-4.7829	-1.02738	Hypertension		dextromethorphan-pemirolast	-2.50923	-1.67453	Allergic Rhinitis
fenoprofen-captopril	-2.03343	-0.825107	Rheumatoid Arthritis		nedocromil-DB01288	-3.61098	-0.511054	Asthma		amlodipine-doxazosin	-2.51579	-2.42416	Hypertension		dextromethorphan-Methdilazine	-2.54764	-1.74348	Allergic Rhinitis
fenoprofen-dexamethasone	-2.43134	-1.81562	Rheumatoid Arthritis		nedocromil-hexoprenaline	-4.7472	-0.680643	Asthma		amlodipine-amiloride	-2.68267	-1.08048	Hypertension		dextromethorphan-Salicylic acid	-2.6333	-0.154019	Allergic Rhinitis
fenoprofen-Abatacept	-1.87947	-0.669913	Rheumatoid Arthritis		nedocromil-DB01303	-4.69745	-1.11023	Asthma		amlodipine-labetalol	-3.87675	-1.72231	Hypertension		dextromethorphan-fexofenadine	-2.52201	-1.75944	Allergic Rhinitis
fenoprofen-Lithium	-2.48919	-0.497151	Rheumatoid Arthritis		nedocromil-procaterol	-4.72135	-0.687803	Asthma		amlodipine-bisoprolol	-4.60518	-1.47972	Hypertension		dextromethorphan-Hydrocodone	-4.85559	-3.15782	Allergic Rhinitis
fenoprofen-cortisone-acetate	-2.63373	-1.21472	Rheumatoid Arthritis		nedocromil-seratrodast	-5.02674	-2.02484	Asthma		amlodipine-nicardipine	-4.56483	-3.35915	Hypertension		dextromethorphan-methylprednisolone	-1.18831	-0.144719	Allergic Rhinitis
fenoprofen-Magnesium salicylate	-5.36848	-5.19895	Rheumatoid Arthritis		nedocromil-Theobromine	-3.39126	-1.28602	Asthma		amlodipine-Guanabenz	-2.36454	-1.82458	Hypertension		dextromethorphan-desloratadine	-2.54085	-1.73939	Allergic Rhinitis
fenoprofen-sasapyrine	-3.86181	-5.27136	Rheumatoid Arthritis		nedocromil-troleandomycin	-1.9906	-1.45788	Asthma		amlodipine-mecamylamine	-2.23587	-1.89031	Hypertension		dextromethorphan-azelastine	-2.44211	-1.7204	Allergic Rhinitis
fenoprofen-tiaprofenic-acid	-5.97143	-5.15451	Rheumatoid Arthritis		nedocromil-acefylline	-3.66157	-1.39661	Asthma		amlodipine-verapamil	-5.10274	-4.35071	Hypertension		dextromethorphan-cromoglicic-acid	-2.619	-0.671815	Allergic Rhinitis
fenoprofen-Hydroxychloroquine	-1.80828	-0.407836	Rheumatoid Arthritis		nedocromil-clorprenaline	-3.20027	-0.626852	Asthma		amlodipine-losartan	-4.76374	-1.03845	Hypertension		dextromethorphan-levocabastine	-2.06485	-0.918391	Allergic Rhinitis
fenoprofen-Canakinumab	-2.09521	-1.45922	Rheumatoid Arthritis		nedocromil-coumarin	-1.34951	-0.0634349	Asthma		amlodipine-moexipril	-4.56766	-0.977408	Hypertension		dextromethorphan-chlorphenamine	-2.84112	-2.32889	Allergic Rhinitis
fenoprofen-Tocilizumab	-1.86362	-0.916135	Rheumatoid Arthritis		nedocromil-ephedrine-(racemic)	-3.16809	-0.402423	Asthma		amlodipine-furosemide	-2.62795	-2.3329	Hypertension		dextromethorphan-diphenylpyraline	-2.69528	-2.01458	Allergic Rhinitis
fenoprofen-temsirolimus	-1.67472	-0.819117	Rheumatoid Arthritis		nedocromil-etofylline	-3.59655	-1.43207	Asthma		amlodipine-eplerenone	-3.00173	-2.38314	Hypertension		dextromethorphan-cyclizine	-2.4387	-0.926508	Allergic Rhinitis
fenoprofen-golimumab	-2.03947	-1.24891	Rheumatoid Arthritis		nedocromil-hydrocortisone-phosphate	-3.19432	-1.46725	Asthma		amlodipine-lisinopril	-4.82811	-1.02816	Hypertension		dextromethorphan-budesonide	-2.16377	-0.160437	Allergic Rhinitis
fenoprofen-capsaicin	-3.70548	-2.46041	Rheumatoid Arthritis		nedocromil-isoetharine	-3.1569	-0.560681	Asthma		amlodipine-hydroflumethiazide	-2.71498	-2.92353	Hypertension		dextromethorphan-dexamethasone	-1.74206	-0.384233	Allergic Rhinitis
fenoprofen-teriflunomide	-1.97766	-1.13707	Rheumatoid Arthritis		nedocromil-methylprednisolone-aceponate	-3.17925	-0.970999	Asthma		amlodipine-perindopril	-4.98927	-1.20635	Hypertension		dextromethorphan-epoprostenol	-2.1492	-0.427178	Allergic Rhinitis
fenoprofen-tofacitinib	-1.85994	-0.65101	Rheumatoid Arthritis		nedocromil-prednisolone-sodium-phosphate	-3.13575	-0.974147	Asthma		amlodipine-candesartan-cilextil	-3.61184	-0.949524	Hypertension		dextromethorphan-Trimeprazine	-2.5647	-1.6371	Allergic Rhinitis
fenoprofen-Certolizumab pegol	-2.07165	-1.23884	Rheumatoid Arthritis		nedocromil-ramatroban	-2.9953	-2.85673	Asthma		amlodipine-indapamide	-4.13476	-3.02179	Hypertension		dextromethorphan-desonide	-1.53545	0.0147773	Allergic Rhinitis
fenoprofen-secukinumab	-1.91088	-1.22838	Rheumatoid Arthritis		nedocromil-tianeptine	-2.14205	-0.349978	Asthma		amlodipine-eprosartan	-4.70825	-1.03476	Hypertension		dextromethorphan-ephedrine	-2.75613	-1.90467	Allergic Rhinitis
fenoprofen-loxoprofen	-5.42189	-5.20349	Rheumatoid Arthritis		nedocromil-tulobuterol	-4.80046	-0.710208	Asthma		amlodipine-chlorothiazide	-2.71982	-3.16363	Hypertension		dextromethorphan-cortisone-acetate	-1.73231	-0.134126	Allergic Rhinitis
fenoprofen-Dexibuprofen	-5.75799	-3.91594	Rheumatoid Arthritis		hydrocortisone-zileuton	-2.98979	-1.21984	Asthma		amlodipine-quinapril	-4.73508	-1.07077	Hypertension		dextromethorphan-ciclesonide	-1.95945	-0.155456	Allergic Rhinitis
fenoprofen-enalaprilat	-2.31717	-0.9001	Rheumatoid Arthritis		hydrocortisone-mometasone	-4.34043	-3.54025	Asthma		amlodipine-pindolol	-3.77842	-1.219	Hypertension		dextromethorphan-pranlukast	-2.16783	0.404768	Allergic Rhinitis
fenoprofen-choline salicylate	-2.81088	0.122898	Rheumatoid Arthritis		hydrocortisone-tripelennamine	-2.77494	-0.665008	Asthma		amlodipine-telmisartan	-4.61753	-0.870694	Hypertension		dextromethorphan-phenindamine	-2.55567	-1.73741	Allergic Rhinitis
fenoprofen-aurothioglucose	-5.65486	-0.451846	Rheumatoid Arthritis		hydrocortisone-metaproterenol	-3.00413	-1.20498	Asthma		amlodipine-methyldopa	-2.26215	-1.66495	Hypertension		dextromethorphan-pheniramine	-2.5956	-1.44498	Allergic Rhinitis
fenoprofen-etoricoxib	-5.97145	-4.7417	Rheumatoid Arthritis		hydrocortisone-Pseudoephedrine	-3.9298	-0.792618	Asthma		amlodipine-isotretinoin	-1.01122	-0.153713	Hypertension		dextromethorphan-clofedanol	-4.49516	-1.76449	Allergic Rhinitis
fenoprofen-fostamatinib	-0.282693	-0.148925	Rheumatoid Arthritis		hydrocortisone-prednisolone	-4.88476	-3.82442	Asthma		amlodipine-hydrochlorothiazide	-3.95828	-3.04673	Hypertension		dextromethorphan-levocetirizine	-2.53935	-1.72456	Allergic Rhinitis
fenoprofen-glucosamine	-5.31468	-1.28797	Rheumatoid Arthritis		hydrocortisone-terbutaline	-2.78846	-0.854947	Asthma		amlodipine-guanfacine	-2.2913	-1.75135	Hypertension		dextromethorphan-mepyramine	-2.60257	-1.76657	Allergic Rhinitis
fenoprofen-ocrelizumab	-1.82765	-0.78936	Rheumatoid Arthritis		hydrocortisone-pemirolast	-2.38082	-0.693045	Asthma		amlodipine-trichlormethiazide	-2.70254	-2.78008	Hypertension		dextromethorphan-tranilast	-2.60366	-1.37856	Allergic Rhinitis
fenoprofen-DB00533	-5.93347	-3.5324	Rheumatoid Arthritis		hydrocortisone-salmeterol	-2.82402	-0.802242	Asthma		amlodipine-felodipine	-5.53359	-3.94893	Hypertension		dextromethorphan-antazoline	-2.41227	-1.72082	Allergic Rhinitis
fenoprofen-DB00580	-5.13731	-3.46277	Rheumatoid Arthritis		hydrocortisone-methylprednisolone	-4.60337	-3.55054	Asthma		amlodipine-irbesartan	-4.32161	-0.455819	Hypertension		dextromethorphan-fluticasone furoate	-2.00864	-0.120686	Allergic Rhinitis
fenoprofen-niflumic-acid	-4.73531	-3.41883	Rheumatoid Arthritis		hydrocortisone-azelastine	-3.34774	-0.692088	Asthma		amlodipine-atorvastatin	-4.23683	-0.538367	Hypertension		dextromethorphan-chlorcyclizine	-2.54197	-1.77411	Allergic Rhinitis
fenoprofen-menadione	-2.0846	-0.469103	Rheumatoid Arthritis		hydrocortisone-formoterol	-2.90506	-0.836611	Asthma		amlodipine-nifedipine	-5.1394	-4.08007	Hypertension		dextromethorphan-acrivastine	-2.5517	-1.74508	Allergic Rhinitis
fenoprofen-L-Cystine	-2.72986	-1.08578	Rheumatoid Arthritis		hydrocortisone-albuterol	-2.86381	-0.821039	Asthma		amlodipine-carvedilol	-4.1317	-0.785062	Hypertension		dextromethorphan-Dexchlorpheniramine maleate	-2.45966	-1.7014	Allergic Rhinitis
fenoprofen-L-Histidine	-1.65805	0.0190491	Rheumatoid Arthritis		hydrocortisone-cromoglicic-acid	-3.9751	-1.40603	Asthma		amlodipine-terazosin	-2.71122	-2.46056	Hypertension		dextromethorphan-bilastine	-2.55583	-1.73	Allergic Rhinitis
fenoprofen-baricitinib	-1.86844	-0.537095	Rheumatoid Arthritis		hydrocortisone-amlexanox	-3.49056	-0.919831	Asthma		amlodipine-guanethidine	-2.39398	-2.04656	Hypertension		dextromethorphan-chloropyramine	-2.57766	-1.74045	Allergic Rhinitis
fenoprofen-sarilumab	-1.77756	-0.406382	Rheumatoid Arthritis		hydrocortisone-isoprenaline	-2.74448	-0.836536	Asthma		amlodipine-acebutolol	-3.89832	-1.48944	Hypertension		dextromethorphan-Mequitazine	-2.53927	-1.74882	Allergic Rhinitis
fenoprofen-aceclofenac	-5.85328	-5.2183	Rheumatoid Arthritis		hydrocortisone-chlorphenamine	-2.34118	-0.5716	Asthma		amlodipine-captopril	-4.45387	-0.563783	Hypertension		dextromethorphan-propylhexedrine	-2.94384	-1.81949	Allergic Rhinitis
fenoprofen-alclofenac	-5.97261	-5.21148	Rheumatoid Arthritis		hydrocortisone-cilostazol	-2.14685	-0.91876	Asthma		amlodipine-nadolol	-3.87729	-1.35008	Hypertension		dextromethorphan-Terfenadine	-2.81692	-1.5576	Allergic Rhinitis
fenoprofen-amtolmetin-guacil	-5.40511	-5.19292	Rheumatoid Arthritis		hydrocortisone-budesonide	-4.39476	-3.60121	Asthma		amlodipine-paclitaxel	-0.756183	-0.623169	Hypertension		hydroxyzine-fluticasone propionate	-1.85846	-1.10354	Allergic Rhinitis
fenoprofen-cortisone	-2.62338	-1.28804	Rheumatoid Arthritis		hydrocortisone-Aminophylline	-2.81383	-1.20517	Asthma		amlodipine-hydralazine	-2.2429	-0.525244	Hypertension		hydroxyzine-triamcinolone	-1.90995	-0.897919	Allergic Rhinitis
fenoprofen-cyclosporin-a	-2.61901	-0.889966	Rheumatoid Arthritis		hydrocortisone-dexamethasone	-5.41938	-4.18784	Asthma		amlodipine-polythiazide	-2.51725	-3.26287	Hypertension		hydroxyzine-prednisone	-1.42344	-0.678923	Allergic Rhinitis
fenoprofen-dexamethasone-sodium-phosphate	-2.60166	-1.23033	Rheumatoid Arthritis		hydrocortisone-desonide	-4.80195	-3.54894	Asthma		amlodipine-cilazapril	-4.75349	-1.0686	Hypertension		hydroxyzine-Astemizole	-4.02405	-4.52517	Allergic Rhinitis
fenoprofen-droxicam	-5.81627	-5.17192	Rheumatoid Arthritis		hydrocortisone-Arformoterol	-2.70312	-1.20085	Asthma		amlodipine-Spirapril	-4.65419	-1.07824	Hypertension		hydroxyzine-azatadine	-4.5009	-7.53314	Allergic Rhinitis
fenoprofen-felbinac	-5.09533	-1.09802	Rheumatoid Arthritis		hydrocortisone-Pirbuterol	-2.85811	-0.925167	Asthma		amlodipine-Tasosartan	-4.53338	-0.954737	Hypertension		hydroxyzine-hydrocortisone	-1.78353	-0.679596	Allergic Rhinitis
fenoprofen-flurbiprofen-(S)-(+)	-5.3918	-5.21422	Rheumatoid Arthritis		hydrocortisone-ephedrine	-3.05678	-0.586617	Asthma		amlodipine-penbutolol	-3.82292	-1.4554	Hypertension		hydroxyzine-scopolamine	-4.03534	-3.36619	Allergic Rhinitis
fenoprofen-iguratimod	-4.87306	-4.71814	Rheumatoid Arthritis		hydrocortisone-cortisone-acetate	-3.55029	-3.58543	Asthma		amlodipine-oxprenolol	-3.95583	-1.35882	Hypertension		hydroxyzine-carbinoxamine	-4.55295	-7.50331	Allergic Rhinitis
fenoprofen-methylprednisolone-aceponate	-2.61824	-1.2986	Rheumatoid Arthritis		hydrocortisone-tiotropium	-2.81415	-0.0309715	Asthma		amlodipine-pargyline	-2.0304	-1.38257	Hypertension		hydroxyzine-mometasone	-1.89193	-0.834462	Allergic Rhinitis
fenoprofen-mofezolac	-5.13744	-5.20683	Rheumatoid Arthritis		hydrocortisone-ciclesonide	-4.44157	-3.70208	Asthma		amlodipine-celiprolol	-3.82489	-1.30306	Hypertension		hydroxyzine-olopatadine	-2.7024	-3.31943	Allergic Rhinitis
fenoprofen-nonivamide	-3.19476	-2.94445	Rheumatoid Arthritis		hydrocortisone-pranlukast	-2.90577	-1.31502	Asthma		amlodipine-nebivolol	-4.67862	-1.48766	Hypertension		hydroxyzine-tripelennamine	-4.3882	-7.498	Allergic Rhinitis
fenoprofen-prednisolone-sodium-phosphate	-2.60242	-1.22804	Rheumatoid Arthritis		hydrocortisone-roflumilast	-2.87001	-1.0486	Asthma		amlodipine-cleviprex	-4.81496	-5.31003	Hypertension		hydroxyzine-brompheniramine	-4.09305	-5.31576	Allergic Rhinitis
fenoprofen-tepoxalin	-3.48785	-3.01827	Rheumatoid Arthritis		hydrocortisone-ibudilast	-2.82785	-1.15073	Asthma		amlodipine-bupranolol	-3.8846	-1.30013	Hypertension		hydroxyzine-Pseudoephedrine	-2.36332	-2.11777	Allergic Rhinitis
enalapril-diclofenac	-2.01847	-1.13655	Rheumatoid Arthritis		hydrocortisone-apremilast	-2.12595	-1.30231	Asthma		amlodipine-Azilsartan medoxomil	-4.49939	-0.984008	Hypertension		hydroxyzine-prednisolone	-1.81846	-1.20537	Allergic Rhinitis
enalapril-sulindac	-1.97476	-1.23104	Rheumatoid Arthritis		hydrocortisone-tranilast	-2.76325	-0.908021	Asthma		amlodipine-aliskiren-hemifumarate	-4.89234	-1.26089	Hypertension		hydroxyzine-pemirolast	-4.58114	-7.46716	Allergic Rhinitis
enalapril-chloroquine	-1.30405	-1.55429	Rheumatoid Arthritis		hydrocortisone-fluticasone furoate	-3.8648	-3.57328	Asthma		amlodipine-Aranidipine	-3.93656	-3.93378	Hypertension		hydroxyzine-Methdilazine	-4.46691	-7.42216	Allergic Rhinitis
enalapril-triamcinolone	-1.98845	-1.36793	Rheumatoid Arthritis		hydrocortisone-vilanterol	-3.10869	-1.23577	Asthma		amlodipine-azelnidipine	-3.99071	-4.71589	Hypertension		hydroxyzine-Salicylic acid	-1.59785	-0.313773	Allergic Rhinitis
enalapril-prednisone	-1.29394	-1.25109	Rheumatoid Arthritis		hydrocortisone-DB00729	-2.33275	-0.63857	Asthma		amlodipine-Efonidipine	-3.72954	-4.92693	Hypertension		hydroxyzine-fexofenadine	-4.50766	-7.50527	Allergic Rhinitis
enalapril-flurbiprofen-(+/-)	-1.84051	-1.85609	Rheumatoid Arthritis		hydrocortisone-atropine	-1.5865	-0.0244505	Asthma		amlodipine-fimasartan	-4.68734	-1.03645	Hypertension		hydroxyzine-Hydrocodone	-2.40092	-2.48855	Allergic Rhinitis
enalapril-hydrocortisone	-1.91215	-1.41116	Rheumatoid Arthritis		hydrocortisone-bambuterol	-2.95963	-0.935484	Asthma		amlodipine-enalaprilat	-3.88805	-1.0216	Hypertension		hydroxyzine-methylprednisolone	-1.32024	-0.7659	Allergic Rhinitis
enalapril-etodolac	-1.82318	-1.35341	Rheumatoid Arthritis		hydrocortisone-benralizumab	-2.78498	-1.02664	Asthma		triamterene-nisoldipine	-3.04393	-2.2421	Hypertension		hydroxyzine-desloratadine	-4.51866	-7.48934	Allergic Rhinitis
enalapril-mefenamic-acid	-2.3209	-1.35515	Rheumatoid Arthritis		hydrocortisone-chloropyramine	-2.82837	-0.709841	Asthma		triamterene-spironolactone	-4.91224	-1.29683	Hypertension		hydroxyzine-azelastine	-3.98284	-7.55519	Allergic Rhinitis
enalapril-naproxen	-2.04953	-1.86913	Rheumatoid Arthritis		hydrocortisone-DB00587	-2.8205	-0.941749	Asthma		triamterene-bendroflumethiazide	-4.89136	-2.00096	Hypertension		hydroxyzine-cromoglicic-acid	-1.7419	-1.76418	Allergic Rhinitis
enalapril-sulfasalazine	-1.80151	-1.19134	Rheumatoid Arthritis		hydrocortisone-clenbuterol	-2.9041	-0.778659	Asthma		triamterene-prazosin	-2.48196	-1.13722	Hypertension		hydroxyzine-levocabastine	-3.24747	-5.45987	Allergic Rhinitis
enalapril-meloxicam	-1.87902	-1.93304	Rheumatoid Arthritis		hydrocortisone-doxofylline	-2.81723	-0.971806	Asthma		triamterene-fosinopril	-3.01707	-1.81968	Hypertension		hydroxyzine-chlorphenamine	-3.89395	-5.67243	Allergic Rhinitis
enalapril-prednisolone	-1.96422	-1.50101	Rheumatoid Arthritis		hydrocortisone-DB00824	-2.62403	-0.955101	Asthma		triamterene-trandolapril	-2.97989	-1.7715	Hypertension		hydroxyzine-diphenylpyraline	-4.19993	-6.35169	Allergic Rhinitis
enalapril-diflunisal	-1.6946	-1.83865	Rheumatoid Arthritis		hydrocortisone-DB01288	-2.71965	-0.795875	Asthma		triamterene-carteolol	-2.22727	-1.43409	Hypertension		hydroxyzine-cyclizine	-4.21712	-4.53462	Allergic Rhinitis
enalapril-Salicylic acid	-1.76256	-1.84891	Rheumatoid Arthritis		hydrocortisone-hexoprenaline	-3.00511	-1.22878	Asthma		triamterene-metolazone	-4.80269	-2.54164	Hypertension		hydroxyzine-budesonide	-1.69668	-0.840582	Allergic Rhinitis
enalapril-meclofenamic-acid	-1.96485	-1.19614	Rheumatoid Arthritis		hydrocortisone-DB01303	-3.36603	-1.30329	Asthma		triamterene-lercanidipine	-3.1085	-2.31961	Hypertension		hydroxyzine-dexamethasone	-1.73819	-1.15362	Allergic Rhinitis
enalapril-aspirin	-2.85996	-0.879415	Rheumatoid Arthritis		hydrocortisone-procaterol	-3.00778	-1.22545	Asthma		triamterene-benazepril	-3.04164	-1.82483	Hypertension		hydroxyzine-epoprostenol	-1.03878	-1.1078	Allergic Rhinitis
enalapril-methylprednisolone	-1.36833	-1.1273	Rheumatoid Arthritis		hydrocortisone-seratrodast	-2.90892	-1.4744	Asthma		triamterene-propranolol	-2.05941	-1.05694	Hypertension		hydroxyzine-Trimeprazine	-4.47765	-7.48138	Allergic Rhinitis
enalapril-oxaprozin	-1.90874	-1.77797	Rheumatoid Arthritis		hydrocortisone-Theobromine	-2.62647	-1.17258	Asthma		triamterene-clonidine	-2.02481	-0.823654	Hypertension		hydroxyzine-desonide	-1.43454	-0.755811	Allergic Rhinitis
enalapril-azathioprine	-1.40075	-0.721504	Rheumatoid Arthritis		hydrocortisone-troleandomycin	-2.71507	-2.60308	Asthma		triamterene-enalapril	-3.01373	-1.75159	Hypertension		hydroxyzine-ephedrine	-2.21886	-3.66644	Allergic Rhinitis
enalapril-auranofin	-1.89645	-1.53502	Rheumatoid Arthritis		hydrocortisone-acefylline	-3.00757	-1.36808	Asthma		triamterene-doxazosin	-2.59658	-1.37513	Hypertension		hydroxyzine-cortisone-acetate	-2.02049	-0.772493	Allergic Rhinitis
enalapril-ketoprofen	-1.96241	-1.63134	Rheumatoid Arthritis		hydrocortisone-clorprenaline	-2.38946	-0.977863	Asthma		triamterene-amiloride	-4.89235	-3.22215	Hypertension		hydroxyzine-ciclesonide	-2.22819	-0.902855	Allergic Rhinitis
enalapril-Thalidomide	-1.41909	-1.47396	Rheumatoid Arthritis		hydrocortisone-coumarin	-1.8827	-0.359659	Asthma		triamterene-labetalol	-2.00479	-1.09678	Hypertension		hydroxyzine-pranlukast	-1.66313	-0.264477	Allergic Rhinitis
enalapril-ibuprofen	-2.02983	-1.16564	Rheumatoid Arthritis		hydrocortisone-ephedrine-(racemic)	-2.48134	-0.670295	Asthma		triamterene-bisoprolol	-2.47437	-1.3869	Hypertension		hydroxyzine-phenindamine	-4.50826	-7.51728	Allergic Rhinitis
enalapril-leflunomide	-1.54844	-1.41258	Rheumatoid Arthritis		hydrocortisone-etofylline	-2.96805	-1.41688	Asthma		triamterene-nicardipine	-2.72973	-1.03162	Hypertension		hydroxyzine-pheniramine	-4.17674	-5.0712	Allergic Rhinitis
enalapril-captopril	-6.21124	-4.82852	Rheumatoid Arthritis		hydrocortisone-hydrocortisone-phosphate	-3.67742	-3.77607	Asthma		triamterene-Guanabenz	-2.22736	-1.16905	Hypertension		hydroxyzine-clofedanol	-3.5614	-7.49444	Allergic Rhinitis
enalapril-dexamethasone	-2.04437	-1.57768	Rheumatoid Arthritis		hydrocortisone-isoetharine	-2.4185	-0.940031	Asthma		triamterene-mecamylamine	-2.32657	-1.23756	Hypertension		hydroxyzine-levocetirizine	-4.5582	-7.56283	Allergic Rhinitis
enalapril-Abatacept	-1.41407	-1.83871	Rheumatoid Arthritis		hydrocortisone-methylprednisolone-aceponate	-3.59191	-3.62313	Asthma		triamterene-verapamil	-2.94805	-1.72725	Hypertension		hydroxyzine-mepyramine	-4.39525	-7.45476	Allergic Rhinitis
enalapril-Lithium	-2.52474	-1.03758	Rheumatoid Arthritis		hydrocortisone-prednisolone-sodium-phosphate	-3.59028	-3.50842	Asthma		triamterene-losartan	-2.99779	-1.73822	Hypertension		hydroxyzine-tranilast	-3.97303	-4.43295	Allergic Rhinitis
enalapril-cortisone-acetate	-2.19068	-1.11336	Rheumatoid Arthritis		hydrocortisone-ramatroban	-2.73181	-1.09469	Asthma		triamterene-moexipril	-2.71047	-1.35135	Hypertension		hydroxyzine-antazoline	-3.94218	-7.47185	Allergic Rhinitis
enalapril-Magnesium salicylate	-2.18629	-1.81566	Rheumatoid Arthritis		hydrocortisone-tianeptine	-2.16348	-0.531364	Asthma		triamterene-furosemide	-4.70819	-2.08617	Hypertension		hydroxyzine-fluticasone furoate	-1.9775	-0.788393	Allergic Rhinitis
enalapril-sasapyrine	-1.69693	-1.9035	Rheumatoid Arthritis		hydrocortisone-tulobuterol	-3.07712	-1.24283	Asthma		triamterene-eplerenone	-5.36309	-2.15679	Hypertension		hydroxyzine-chlorcyclizine	-4.45417	-7.47717	Allergic Rhinitis
enalapril-tiaprofenic-acid	-1.95617	-1.8479	Rheumatoid Arthritis		zileuton-mometasone	-2.9848	-1.36601	Asthma		triamterene-lisinopril	-2.65661	-1.38806	Hypertension		hydroxyzine-acrivastine	-4.5151	-7.54129	Allergic Rhinitis
enalapril-Hydroxychloroquine	-1.2479	-1.15282	Rheumatoid Arthritis		zileuton-tripelennamine	-2.38388	-0.828836	Asthma		triamterene-hydroflumethiazide	-4.92707	-1.85654	Hypertension		hydroxyzine-Dexchlorpheniramine maleate	-4.60146	-7.54583	Allergic Rhinitis
enalapril-Canakinumab	-1.65668	-2.83869	Rheumatoid Arthritis		zileuton-metaproterenol	-3.03408	-1.09903	Asthma		triamterene-perindopril	-3.00559	-1.73548	Hypertension		hydroxyzine-bilastine	-4.48354	-7.48568	Allergic Rhinitis
enalapril-Tocilizumab	-1.51743	-1.75039	Rheumatoid Arthritis		zileuton-Pseudoephedrine	-2.6041	-0.298042	Asthma		triamterene-candesartan-cilextil	-2.67833	-1.48137	Hypertension		hydroxyzine-chloropyramine	-4.37695	-7.48875	Allergic Rhinitis
enalapril-temsirolimus	-1.25812	-0.830429	Rheumatoid Arthritis		zileuton-prednisolone	-2.83253	-0.964141	Asthma		triamterene-indapamide	-4.04894	-2.68576	Hypertension		hydroxyzine-Mequitazine	-4.48734	-7.45365	Allergic Rhinitis
enalapril-golimumab	-1.59256	-2.22663	Rheumatoid Arthritis		zileuton-terbutaline	-2.67306	-0.661799	Asthma		triamterene-eprosartan	-2.96405	-1.75417	Hypertension		hydroxyzine-propylhexedrine	-2.84841	-3.61031	Allergic Rhinitis
enalapril-capsaicin	-1.43781	-1.21508	Rheumatoid Arthritis		zileuton-pemirolast	-2.69499	-0.82225	Asthma		triamterene-chlorothiazide	-4.70025	-1.86781	Hypertension		hydroxyzine-Terfenadine	-3.97694	-5.31939	Allergic Rhinitis
enalapril-teriflunomide	-1.35928	-1.41907	Rheumatoid Arthritis		zileuton-salmeterol	-2.75328	-0.57067	Asthma		triamterene-quinapril	-2.95229	-1.79444	Hypertension		fluticasone propionate-triamcinolone	-3.74264	-4.11191	Allergic Rhinitis
enalapril-tofacitinib	-1.41748	-1.00913	Rheumatoid Arthritis		zileuton-methylprednisolone	-2.93337	-1.45962	Asthma		triamterene-pindolol	-1.93907	-0.969626	Hypertension		fluticasone propionate-prednisone	-3.68744	-3.32044	Allergic Rhinitis
enalapril-Certolizumab pegol	-1.65373	-2.16678	Rheumatoid Arthritis		zileuton-azelastine	-2.55409	-0.82926	Asthma		triamterene-telmisartan	-2.96737	-1.41454	Hypertension		fluticasone propionate-Astemizole	-2.21486	-1.13361	Allergic Rhinitis
enalapril-secukinumab	-1.36363	-2.06974	Rheumatoid Arthritis		zileuton-formoterol	-2.6176	-0.643203	Asthma		triamterene-methyldopa	-2.18688	-1.10835	Hypertension		fluticasone propionate-azatadine	-2.0686	-1.06152	Allergic Rhinitis
enalapril-loxoprofen	-2.19239	-1.81237	Rheumatoid Arthritis		zileuton-albuterol	-2.63605	-0.615547	Asthma		triamterene-isotretinoin	-2.01306	-0.546709	Hypertension		fluticasone propionate-hydrocortisone	-3.70923	-3.77119	Allergic Rhinitis
enalapril-Dexibuprofen	-1.94843	-1.65039	Rheumatoid Arthritis		zileuton-cromoglicic-acid	-3.14961	-1.58688	Asthma		triamterene-hydrochlorothiazide	-4.55398	-1.7371	Hypertension		fluticasone propionate-scopolamine	-1.8227	-0.469894	Allergic Rhinitis
enalapril-enalaprilat	-5.61288	-6.32824	Rheumatoid Arthritis		zileuton-amlexanox	-3.05248	-0.893514	Asthma		triamterene-guanfacine	-2.35124	-1.01079	Hypertension		fluticasone propionate-carbinoxamine	-2.12696	-1.08668	Allergic Rhinitis
enalapril-choline salicylate	-1.73177	-1.10447	Rheumatoid Arthritis		zileuton-isoprenaline	-2.35546	-0.828878	Asthma		triamterene-trichlormethiazide	-4.76974	-1.87589	Hypertension		fluticasone propionate-mometasone	-3.73341	-4.6675	Allergic Rhinitis
enalapril-aurothioglucose	-1.94752	-1.1831	Rheumatoid Arthritis		zileuton-chlorphenamine	-2.13188	-0.32932	Asthma		triamterene-felodipine	-2.85901	-1.60464	Hypertension		fluticasone propionate-olopatadine	-2.71951	-1.02966	Allergic Rhinitis
enalapril-etoricoxib	-1.95747	-2.13709	Rheumatoid Arthritis		zileuton-cilostazol	-2.80088	-1.28836	Asthma		triamterene-irbesartan	-2.72746	-1.15796	Hypertension		fluticasone propionate-tripelennamine	-2.24416	-1.08693	Allergic Rhinitis
enalapril-fostamatinib	-0.078051	-0.236685	Rheumatoid Arthritis		zileuton-budesonide	-2.98608	-1.41457	Asthma		triamterene-atorvastatin	-2.70955	-1.4238	Hypertension		fluticasone propionate-brompheniramine	-2.09226	-0.432835	Allergic Rhinitis
enalapril-glucosamine	-1.97594	-2.41518	Rheumatoid Arthritis		zileuton-Aminophylline	-2.79789	-0.978223	Asthma		triamterene-nifedipine	-2.52968	-1.99223	Hypertension		fluticasone propionate-Pseudoephedrine	-2.88872	-1.13852	Allergic Rhinitis
enalapril-ocrelizumab	-1.48793	-2.06732	Rheumatoid Arthritis		zileuton-dexamethasone	-3.03293	-1.47187	Asthma		triamterene-carvedilol	-2.0686	-0.991614	Hypertension		fluticasone propionate-prednisolone	-3.48067	-4.70707	Allergic Rhinitis
enalapril-DB00533	-2.019	-2.65742	Rheumatoid Arthritis		zileuton-desonide	-3.31773	-1.67281	Asthma		triamterene-terazosin	-3.88361	-1.45704	Hypertension		fluticasone propionate-pemirolast	-2.34416	-1.107	Allergic Rhinitis
enalapril-DB00580	-2.11529	-1.72156	Rheumatoid Arthritis		zileuton-Arformoterol	-3.77353	-1.09226	Asthma		triamterene-guanethidine	-2.16783	-1.52477	Hypertension		fluticasone propionate-Methdilazine	-2.09919	-1.11616	Allergic Rhinitis
enalapril-niflumic-acid	-1.97935	-1.33999	Rheumatoid Arthritis		zileuton-Pirbuterol	-2.83248	-0.819211	Asthma		triamterene-acebutolol	-2.11154	-1.4215	Hypertension		fluticasone propionate-Salicylic acid	-2.87241	-1.41382	Allergic Rhinitis
enalapril-menadione	-2.39086	-0.969417	Rheumatoid Arthritis		zileuton-ephedrine	-2.18443	-0.281987	Asthma		triamterene-captopril	-2.71446	-1.13147	Hypertension		fluticasone propionate-fexofenadine	-2.10374	-1.09954	Allergic Rhinitis
enalapril-L-Cystine	-2.59238	-1.77299	Rheumatoid Arthritis		zileuton-cortisone-acetate	-4.11653	-1.42511	Asthma		triamterene-nadolol	-2.04817	-1.23389	Hypertension		fluticasone propionate-Hydrocodone	-2.28209	-1.35163	Allergic Rhinitis
enalapril-L-Histidine	-1.76745	-0.84459	Rheumatoid Arthritis		zileuton-tiotropium	-2.68972	-0.191591	Asthma		triamterene-paclitaxel	-1.12725	-0.840313	Hypertension		fluticasone propionate-methylprednisolone	-3.81709	-3.99643	Allergic Rhinitis
enalapril-baricitinib	-1.47783	-1.02425	Rheumatoid Arthritis		zileuton-ciclesonide	-2.93828	-1.05691	Asthma		triamterene-hydralazine	-2.51506	-1.24734	Hypertension		fluticasone propionate-desloratadine	-2.04372	-1.09297	Allergic Rhinitis
enalapril-sarilumab	-1.37766	-1.06555	Rheumatoid Arthritis		zileuton-pranlukast	-2.66221	-2.33339	Asthma		triamterene-polythiazide	-4.80459	-2.60068	Hypertension		fluticasone propionate-azelastine	-2.53419	-1.10744	Allergic Rhinitis
enalapril-aceclofenac	-1.97044	-1.87585	Rheumatoid Arthritis		zileuton-roflumilast	-2.90778	-1.36987	Asthma		triamterene-cilazapril	-3.04719	-1.74338	Hypertension		fluticasone propionate-cromoglicic-acid	-3.17733	-1.51247	Allergic Rhinitis
enalapril-alclofenac	-1.89669	-1.84685	Rheumatoid Arthritis		zileuton-ibudilast	-2.71749	-1.34341	Asthma		triamterene-Spirapril	-2.93676	-1.84002	Hypertension		fluticasone propionate-levocabastine	-2.71381	-0.521354	Allergic Rhinitis
enalapril-amtolmetin-guacil	-2.22268	-1.85316	Rheumatoid Arthritis		zileuton-apremilast	-2.55207	-1.50091	Asthma		triamterene-Tasosartan	-2.81363	-1.44807	Hypertension		fluticasone propionate-chlorphenamine	-1.82611	-0.983897	Allergic Rhinitis
enalapril-cortisone	-2.20667	-1.12466	Rheumatoid Arthritis		zileuton-tranilast	-3.21642	-2.19655	Asthma		triamterene-penbutolol	-1.96251	-1.11717	Hypertension		fluticasone propionate-diphenylpyraline	-1.9506	-1.06513	Allergic Rhinitis
enalapril-cyclosporin-a	-2.45925	-1.07418	Rheumatoid Arthritis		zileuton-fluticasone furoate	-2.83313	-1.40648	Asthma		triamterene-oxprenolol	-2.06902	-1.24675	Hypertension		fluticasone propionate-cyclizine	-2.04509	-1.40203	Allergic Rhinitis
enalapril-dexamethasone-sodium-phosphate	-2.21398	-1.09003	Rheumatoid Arthritis		zileuton-vilanterol	-2.83058	-1.0779	Asthma		triamterene-pargyline	-2.33506	-1.41352	Hypertension		fluticasone propionate-budesonide	-3.34432	-4.05383	Allergic Rhinitis
enalapril-droxicam	-1.85312	-1.88323	Rheumatoid Arthritis		zileuton-DB00729	-3.36435	-0.963489	Asthma		triamterene-celiprolol	-1.99017	-0.926907	Hypertension		fluticasone propionate-dexamethasone	-3.85074	-4.33584	Allergic Rhinitis
enalapril-felbinac	-2.01928	-1.69892	Rheumatoid Arthritis		zileuton-atropine	-1.85046	-0.139789	Asthma		triamterene-nebivolol	-2.45114	-1.45995	Hypertension		fluticasone propionate-epoprostenol	-2.39235	-0.739989	Allergic Rhinitis
enalapril-flurbiprofen-(S)-(+)	-2.2162	-1.82686	Rheumatoid Arthritis		zileuton-bambuterol	-3.04881	-0.792321	Asthma		triamterene-cleviprex	-3.02502	-2.29626	Hypertension		fluticasone propionate-Trimeprazine	-2.13578	-1.16317	Allergic Rhinitis
enalapril-iguratimod	-2.43227	-2.15414	Rheumatoid Arthritis		zileuton-benralizumab	-2.99867	-1.55155	Asthma		triamterene-bupranolol	-2.06964	-1.21174	Hypertension		fluticasone propionate-desonide	-3.76024	-4.13111	Allergic Rhinitis
enalapril-methylprednisolone-aceponate	-2.22448	-1.15462	Rheumatoid Arthritis		zileuton-chloropyramine	-2.40539	-0.847512	Asthma		triamterene-Azilsartan medoxomil	-2.85196	-1.43577	Hypertension		fluticasone propionate-ephedrine	-2.17936	-0.791738	Allergic Rhinitis
enalapril-mofezolac	-2.18064	-1.94411	Rheumatoid Arthritis		zileuton-DB00587	-3.04485	-2.90877	Asthma		triamterene-aliskiren-hemifumarate	-3.14989	-2.30267	Hypertension		fluticasone propionate-cortisone-acetate	-4.23957	-3.97507	Allergic Rhinitis
enalapril-nonivamide	-2.34108	-1.88427	Rheumatoid Arthritis		zileuton-clenbuterol	-2.70283	-0.999978	Asthma		triamterene-Aranidipine	-2.80395	-1.51719	Hypertension		fluticasone propionate-ciclesonide	-3.34791	-4.11423	Allergic Rhinitis
enalapril-prednisolone-sodium-phosphate	-2.20667	-1.0612	Rheumatoid Arthritis		zileuton-doxofylline	-2.7438	-0.965773	Asthma		triamterene-azelnidipine	-3.19661	-2.12543	Hypertension		fluticasone propionate-pranlukast	-2.50973	-1.4624	Allergic Rhinitis
enalapril-tepoxalin	-2.58585	-1.78646	Rheumatoid Arthritis		zileuton-DB00824	-2.86995	-1.01839	Asthma		triamterene-Efonidipine	-3.25798	-2.01195	Hypertension		fluticasone propionate-phenindamine	-2.09286	-1.08883	Allergic Rhinitis
diclofenac-sulindac	-4.44095	-3.37621	Rheumatoid Arthritis		zileuton-DB01288	-2.72122	-0.628669	Asthma		triamterene-fimasartan	-2.97282	-1.74342	Hypertension		fluticasone propionate-pheniramine	-2.50798	-2.53612	Allergic Rhinitis
diclofenac-chloroquine	-2.26839	-0.599346	Rheumatoid Arthritis		zileuton-hexoprenaline	-3.051	-1.1511	Asthma		triamterene-enalaprilat	-2.75557	-1.55964	Hypertension		fluticasone propionate-clofedanol	-2.07374	-1.09832	Allergic Rhinitis
diclofenac-triamcinolone	-2.95857	-0.630634	Rheumatoid Arthritis		zileuton-DB01303	-2.67494	-0.925464	Asthma		nisoldipine-spironolactone	-3.6611	-4.49615	Hypertension		fluticasone propionate-levocetirizine	-2.10188	-1.06788	Allergic Rhinitis
diclofenac-prednisone	-2.73432	-1.08151	Rheumatoid Arthritis		zileuton-procaterol	-2.99752	-1.10644	Asthma		nisoldipine-bendroflumethiazide	-2.35844	-2.11165	Hypertension		fluticasone propionate-mepyramine	-2.21617	-1.073	Allergic Rhinitis
diclofenac-flurbiprofen-(+/-)	-4.74719	-3.7038	Rheumatoid Arthritis		zileuton-seratrodast	-3.12949	-2.149	Asthma		nisoldipine-prazosin	-2.42422	-2.85297	Hypertension		fluticasone propionate-tranilast	-2.64025	-1.33631	Allergic Rhinitis
diclofenac-hydrocortisone	-3.24855	-0.828923	Rheumatoid Arthritis		zileuton-Theobromine	-2.57822	-1.22244	Asthma		nisoldipine-fosinopril	-4.094	-1.37879	Hypertension		fluticasone propionate-antazoline	-2.60548	-1.10912	Allergic Rhinitis
diclofenac-etodolac	-4.28698	-3.62082	Rheumatoid Arthritis		zileuton-troleandomycin	-3.74357	-2.13971	Asthma		nisoldipine-trandolapril	-4.17844	-1.34994	Hypertension		fluticasone propionate-fluticasone furoate	-3.11403	-4.0878	Allergic Rhinitis
diclofenac-mefenamic-acid	-4.47367	-4.27375	Rheumatoid Arthritis		zileuton-acefylline	-3.63421	-1.44347	Asthma		nisoldipine-carteolol	-2.87274	-1.94246	Hypertension		fluticasone propionate-chlorcyclizine	-2.12613	-1.10873	Allergic Rhinitis
diclofenac-naproxen	-3.91133	-3.77466	Rheumatoid Arthritis		zileuton-clorprenaline	-3.13231	-0.840437	Asthma		nisoldipine-metolazone	-2.22042	-2.44116	Hypertension		fluticasone propionate-acrivastine	-2.06154	-1.06618	Allergic Rhinitis
diclofenac-sulfasalazine	-2.98725	-3.39758	Rheumatoid Arthritis		zileuton-coumarin	-2.72323	-1.40228	Asthma		nisoldipine-lercanidipine	-5.34036	-5.38313	Hypertension		fluticasone propionate-Dexchlorpheniramine maleate	-2.3215	-1.07495	Allergic Rhinitis
diclofenac-meloxicam	-4.32295	-3.83168	Rheumatoid Arthritis		zileuton-ephedrine-(racemic)	-3.18932	-0.501577	Asthma		nisoldipine-benazepril	-4.08819	-1.31581	Hypertension		fluticasone propionate-bilastine	-2.0747	-1.07637	Allergic Rhinitis
diclofenac-prednisolone	-3.28974	-0.958173	Rheumatoid Arthritis		zileuton-etofylline	-3.64617	-1.47009	Asthma		nisoldipine-propranolol	-3.06709	-1.87751	Hypertension		fluticasone propionate-chloropyramine	-2.28532	-1.11082	Allergic Rhinitis
diclofenac-diflunisal	-3.29611	-3.74205	Rheumatoid Arthritis		zileuton-hydrocortisone-phosphate	-4.08577	-1.54722	Asthma		nisoldipine-clonidine	-1.99306	-2.42295	Hypertension		fluticasone propionate-Mequitazine	-2.10029	-1.13902	Allergic Rhinitis
diclofenac-Salicylic acid	-4.09899	-3.62552	Rheumatoid Arthritis		zileuton-isoetharine	-3.19339	-0.881938	Asthma		nisoldipine-enalapril	-4.13935	-1.26853	Hypertension		fluticasone propionate-propylhexedrine	-2.74208	-1.49452	Allergic Rhinitis
diclofenac-meclofenamic-acid	-4.78891	-4.61193	Rheumatoid Arthritis		zileuton-methylprednisolone-aceponate	-4.06903	-1.49542	Asthma		nisoldipine-doxazosin	-2.63182	-3.17974	Hypertension		fluticasone propionate-Terfenadine	-2.1239	-0.677509	Allergic Rhinitis
diclofenac-aspirin	-2.97534	-2.83825	Rheumatoid Arthritis		zileuton-prednisolone-sodium-phosphate	-4.04091	-1.4188	Asthma		nisoldipine-amiloride	-2.74945	-1.38609	Hypertension		triamcinolone-prednisone	-4.47047	-4.03831	Allergic Rhinitis
diclofenac-methylprednisolone	-2.8536	-0.851491	Rheumatoid Arthritis		zileuton-ramatroban	-3.98996	-2.53021	Asthma		nisoldipine-labetalol	-3.09067	-2.28605	Hypertension		triamcinolone-Astemizole	-2.91356	-0.755792	Allergic Rhinitis
diclofenac-oxaprozin	-4.35235	-3.78039	Rheumatoid Arthritis		zileuton-tianeptine	-1.93024	-0.523559	Asthma		nisoldipine-bisoprolol	-3.54176	-1.93997	Hypertension		triamcinolone-azatadine	-2.74993	-0.856673	Allergic Rhinitis
diclofenac-azathioprine	-1.65592	0.00154821	Rheumatoid Arthritis		zileuton-tulobuterol	-2.98075	-1.13818	Asthma		nisoldipine-nicardipine	-5.65367	-4.25823	Hypertension		triamcinolone-hydrocortisone	-5.53628	-3.7488	Allergic Rhinitis
diclofenac-auranofin	-4.27638	-1.6625	Rheumatoid Arthritis		mometasone-tripelennamine	-3.06954	-0.777068	Asthma		nisoldipine-Guanabenz	-2.12268	-2.39228	Hypertension		triamcinolone-scopolamine	-1.61828	-0.568132	Allergic Rhinitis
diclofenac-ketoprofen	-4.33541	-3.33125	Rheumatoid Arthritis		mometasone-metaproterenol	-4.62347	-1.14137	Asthma		nisoldipine-mecamylamine	-2.45152	-2.56365	Hypertension		triamcinolone-carbinoxamine	-2.79701	-0.907888	Allergic Rhinitis
diclofenac-Thalidomide	-2.17454	-2.25314	Rheumatoid Arthritis		mometasone-Pseudoephedrine	-4.56708	-1.13076	Asthma		nisoldipine-verapamil	-4.92336	-4.77857	Hypertension		triamcinolone-mometasone	-4.95209	-4.11661	Allergic Rhinitis
diclofenac-ibuprofen	-3.69066	-2.76785	Rheumatoid Arthritis		mometasone-prednisolone	-3.83855	-4.26288	Asthma		nisoldipine-losartan	-4.04674	-1.35018	Hypertension		triamcinolone-olopatadine	-4.19878	-0.861693	Allergic Rhinitis
diclofenac-leflunomide	-1.95573	-1.16589	Rheumatoid Arthritis		mometasone-terbutaline	-4.41348	-0.833503	Asthma		nisoldipine-moexipril	-3.92375	-1.29392	Hypertension		triamcinolone-tripelennamine	-3.13998	-0.862604	Allergic Rhinitis
diclofenac-captopril	-2.02147	-0.785799	Rheumatoid Arthritis		mometasone-pemirolast	-2.92766	-0.804001	Asthma		nisoldipine-furosemide	-2.28174	-1.82673	Hypertension		triamcinolone-brompheniramine	-2.57746	-0.319651	Allergic Rhinitis
diclofenac-dexamethasone	-3.3444	-1.41792	Rheumatoid Arthritis		mometasone-salmeterol	-4.39997	-0.766753	Asthma		nisoldipine-eplerenone	-2.98133	-2.73238	Hypertension		triamcinolone-Pseudoephedrine	-4.01858	-1.00071	Allergic Rhinitis
diclofenac-Abatacept	-1.64352	-0.248887	Rheumatoid Arthritis		mometasone-methylprednisolone	-3.98672	-4.53262	Asthma		nisoldipine-lisinopril	-3.46496	-1.36355	Hypertension		triamcinolone-prednisolone	-4.90218	-5.79846	Allergic Rhinitis
diclofenac-Lithium	-2.53162	-1.00647	Rheumatoid Arthritis		mometasone-azelastine	-4.01107	-0.827858	Asthma		nisoldipine-hydroflumethiazide	-2.32149	-1.7893	Hypertension		triamcinolone-pemirolast	-2.70256	-0.887583	Allergic Rhinitis
diclofenac-cortisone-acetate	-2.69583	-0.821181	Rheumatoid Arthritis		mometasone-formoterol	-4.60656	-0.788702	Asthma		nisoldipine-perindopril	-3.5674	-1.20203	Hypertension		triamcinolone-Methdilazine	-2.77711	-0.914017	Allergic Rhinitis
diclofenac-Magnesium salicylate	-4.16857	-3.7795	Rheumatoid Arthritis		mometasone-albuterol	-4.53682	-0.769996	Asthma		nisoldipine-candesartan-cilextil	-3.22477	-1.20119	Hypertension		triamcinolone-Salicylic acid	-3.17087	-0.699275	Allergic Rhinitis
diclofenac-sasapyrine	-3.33816	-3.83064	Rheumatoid Arthritis		mometasone-cromoglicic-acid	-4.64673	-1.23475	Asthma		nisoldipine-indapamide	-3.01487	-2.84861	Hypertension		triamcinolone-fexofenadine	-2.77247	-0.899275	Allergic Rhinitis
diclofenac-tiaprofenic-acid	-4.3201	-3.69017	Rheumatoid Arthritis		mometasone-amlexanox	-4.08252	-0.874743	Asthma		nisoldipine-eprosartan	-4.02136	-1.38259	Hypertension		triamcinolone-Hydrocodone	-2.75089	-0.994743	Allergic Rhinitis
diclofenac-Hydroxychloroquine	-2.06169	-0.0276757	Rheumatoid Arthritis		mometasone-isoprenaline	-3.7001	-1.02962	Asthma		nisoldipine-chlorothiazide	-2.28555	-2.00637	Hypertension		triamcinolone-methylprednisolone	-4.73683	-4.32849	Allergic Rhinitis
diclofenac-Canakinumab	-2.08884	-1.26627	Rheumatoid Arthritis		mometasone-chlorphenamine	-2.73168	-0.647129	Asthma		nisoldipine-quinapril	-4.09658	-1.30796	Hypertension		triamcinolone-desloratadine	-2.72837	-0.883858	Allergic Rhinitis
diclofenac-Tocilizumab	-1.77647	-0.557662	Rheumatoid Arthritis		mometasone-cilostazol	-2.03821	-0.741649	Asthma		nisoldipine-pindolol	-2.87416	-1.76555	Hypertension		triamcinolone-azelastine	-3.78729	-0.911261	Allergic Rhinitis
diclofenac-temsirolimus	-1.52186	-0.572094	Rheumatoid Arthritis		mometasone-budesonide	-5.72522	-4.6062	Asthma		nisoldipine-telmisartan	-3.87619	-1.06051	Hypertension		triamcinolone-cromoglicic-acid	-4.02702	-0.98689	Allergic Rhinitis
diclofenac-golimumab	-1.85895	-0.938552	Rheumatoid Arthritis		mometasone-Aminophylline	-4.05196	-1.29702	Asthma		nisoldipine-methyldopa	-2.03232	-2.16287	Hypertension		triamcinolone-levocabastine	-4.25781	-0.39238	Allergic Rhinitis
diclofenac-capsaicin	-3.68051	-2.17062	Rheumatoid Arthritis		mometasone-dexamethasone	-4.39144	-3.75663	Asthma		nisoldipine-isotretinoin	-0.914836	-0.143703	Hypertension		triamcinolone-chlorphenamine	-2.54393	-0.841549	Allergic Rhinitis
diclofenac-teriflunomide	-1.56774	-0.625886	Rheumatoid Arthritis		mometasone-desonide	-4.35346	-3.91565	Asthma		nisoldipine-hydrochlorothiazide	-3.17591	-1.83728	Hypertension		triamcinolone-diphenylpyraline	-2.67195	-0.927171	Allergic Rhinitis
diclofenac-tofacitinib	-1.59582	-0.256503	Rheumatoid Arthritis		mometasone-Arformoterol	-3.35193	-1.14825	Asthma		nisoldipine-guanfacine	-2.12163	-2.34518	Hypertension		triamcinolone-cyclizine	-2.7819	-0.958011	Allergic Rhinitis
diclofenac-Certolizumab pegol	-1.84978	-0.938302	Rheumatoid Arthritis		mometasone-Pirbuterol	-4.3933	-0.892399	Asthma		nisoldipine-trichlormethiazide	-2.26621	-1.68682	Hypertension		triamcinolone-budesonide	-4.66236	-4.39609	Allergic Rhinitis
diclofenac-secukinumab	-1.71646	-0.597982	Rheumatoid Arthritis		mometasone-ephedrine	-3.42657	-0.495266	Asthma		nisoldipine-felodipine	-5.0417	-4.8557	Hypertension		triamcinolone-dexamethasone	-5.49777	-3.47776	Allergic Rhinitis
diclofenac-loxoprofen	-4.17843	-3.89424	Rheumatoid Arthritis		mometasone-cortisone-acetate	-3.75919	-4.55881	Asthma		nisoldipine-irbesartan	-3.63685	-0.795336	Hypertension		triamcinolone-epoprostenol	-2.10653	-0.133848	Allergic Rhinitis
diclofenac-Dexibuprofen	-4.28767	-2.62283	Rheumatoid Arthritis		mometasone-tiotropium	-4.52904	-0.293916	Asthma		nisoldipine-atorvastatin	-2.73744	-0.858904	Hypertension		triamcinolone-Trimeprazine	-2.80645	-0.978763	Allergic Rhinitis
diclofenac-enalaprilat	-2.30644	-1.05466	Rheumatoid Arthritis		mometasone-ciclesonide	-5.8894	-4.1053	Asthma		nisoldipine-nifedipine	-4.9906	-4.89384	Hypertension		triamcinolone-desonide	-4.88667	-4.34397	Allergic Rhinitis
diclofenac-choline salicylate	-2.72595	-0.0330952	Rheumatoid Arthritis		mometasone-pranlukast	-4.18922	-1.33193	Asthma		nisoldipine-carvedilol	-3.1756	-1.59482	Hypertension		triamcinolone-ephedrine	-3.13977	-0.783024	Allergic Rhinitis
diclofenac-aurothioglucose	-4.26647	-0.529002	Rheumatoid Arthritis		mometasone-roflumilast	-4.09533	-0.954981	Asthma		nisoldipine-terazosin	-2.57846	-3.18597	Hypertension		triamcinolone-cortisone-acetate	-3.70352	-4.34799	Allergic Rhinitis
diclofenac-etoricoxib	-4.34996	-3.42288	Rheumatoid Arthritis		mometasone-ibudilast	-3.90449	-0.838589	Asthma		nisoldipine-guanethidine	-2.17354	-2.58561	Hypertension		triamcinolone-ciclesonide	-5.11782	-6.13885	Allergic Rhinitis
diclofenac-fostamatinib	-0.727461	-0.15068	Rheumatoid Arthritis		mometasone-apremilast	-2.26158	-1.00469	Asthma		nisoldipine-acebutolol	-3.14342	-1.96008	Hypertension		triamcinolone-pranlukast	-3.30304	-1.147	Allergic Rhinitis
diclofenac-glucosamine	-4.50423	-1.01228	Rheumatoid Arthritis		mometasone-tranilast	-2.98849	-0.881387	Asthma		nisoldipine-captopril	-3.70399	-0.677525	Hypertension		triamcinolone-phenindamine	-2.73812	-0.888704	Allergic Rhinitis
diclofenac-ocrelizumab	-1.59829	-0.441359	Rheumatoid Arthritis		mometasone-fluticasone furoate	-5.7798	-4.6324	Asthma		nisoldipine-nadolol	-3.09479	-1.86293	Hypertension		triamcinolone-pheniramine	-3.41889	-1.96473	Allergic Rhinitis
diclofenac-DB00533	-4.4437	-2.59887	Rheumatoid Arthritis		mometasone-vilanterol	-4.85862	-1.15788	Asthma		nisoldipine-paclitaxel	-0.622952	-0.847163	Hypertension		triamcinolone-clofedanol	-2.7068	-0.914509	Allergic Rhinitis
diclofenac-DB00580	-4.14697	-3.2915	Rheumatoid Arthritis		mometasone-DB00729	-2.95427	-0.934472	Asthma		nisoldipine-hydralazine	-2.09749	-0.558357	Hypertension		triamcinolone-levocetirizine	-2.76024	-0.862325	Allergic Rhinitis
diclofenac-niflumic-acid	-4.65522	-3.54448	Rheumatoid Arthritis		mometasone-atropine	-2.17563	-0.258554	Asthma		nisoldipine-polythiazide	-2.19504	-2.54729	Hypertension		triamcinolone-mepyramine	-3.10896	-0.902317	Allergic Rhinitis
diclofenac-menadione	-2.22792	-0.054322	Rheumatoid Arthritis		mometasone-bambuterol	-4.29195	-0.77904	Asthma		nisoldipine-cilazapril	-4.06558	-1.29173	Hypertension		triamcinolone-tranilast	-2.9932	-0.840892	Allergic Rhinitis
diclofenac-L-Cystine	-2.64948	-1.12196	Rheumatoid Arthritis		mometasone-benralizumab	-4.06638	-1.13194	Asthma		nisoldipine-Spirapril	-4.00788	-1.33772	Hypertension		triamcinolone-antazoline	-3.82719	-0.898028	Allergic Rhinitis
diclofenac-L-Histidine	-1.238	-0.195799	Rheumatoid Arthritis		mometasone-chloropyramine	-3.10698	-0.827823	Asthma		nisoldipine-Tasosartan	-3.87712	-1.21565	Hypertension		triamcinolone-fluticasone furoate	-4.42509	-4.45079	Allergic Rhinitis
diclofenac-baricitinib	-1.65771	-0.294814	Rheumatoid Arthritis		mometasone-DB00587	-4.19575	-0.975025	Asthma		nisoldipine-penbutolol	-2.97657	-1.97054	Hypertension		triamcinolone-chlorcyclizine	-2.80302	-0.914638	Allergic Rhinitis
diclofenac-sarilumab	-1.58901	0.0053287	Rheumatoid Arthritis		mometasone-clenbuterol	-4.37861	-0.723276	Asthma		nisoldipine-oxprenolol	-3.12266	-1.84398	Hypertension		triamcinolone-acrivastine	-2.73899	-0.878128	Allergic Rhinitis
diclofenac-aceclofenac	-4.43089	-3.77187	Rheumatoid Arthritis		mometasone-doxofylline	-3.98358	-0.823312	Asthma		nisoldipine-pargyline	-1.93642	-1.59673	Hypertension		triamcinolone-Dexchlorpheniramine maleate	-2.66493	-0.853486	Allergic Rhinitis
diclofenac-alclofenac	-4.36606	-3.83717	Rheumatoid Arthritis		mometasone-DB00824	-3.19094	-0.898989	Asthma		nisoldipine-celiprolol	-2.95466	-1.87189	Hypertension		triamcinolone-bilastine	-2.78015	-0.879559	Allergic Rhinitis
diclofenac-amtolmetin-guacil	-4.16617	-3.6969	Rheumatoid Arthritis		mometasone-DB01288	-4.20164	-0.770327	Asthma		nisoldipine-nebivolol	-3.59718	-1.96046	Hypertension		triamcinolone-chloropyramine	-3.18619	-0.92831	Allergic Rhinitis
diclofenac-cortisone	-2.71347	-0.914794	Rheumatoid Arthritis		mometasone-hexoprenaline	-4.60687	-1.16929	Asthma		nisoldipine-cleviprex	-6.6826	-6.62153	Hypertension		triamcinolone-Mequitazine	-2.77911	-0.938179	Allergic Rhinitis
diclofenac-cyclosporin-a	-2.42663	-0.868694	Rheumatoid Arthritis		mometasone-DB01303	-4.08244	-1.32612	Asthma		nisoldipine-bupranolol	-3.1109	-1.81651	Hypertension		triamcinolone-propylhexedrine	-2.54195	-1.37504	Allergic Rhinitis
diclofenac-dexamethasone-sodium-phosphate	-2.66554	-0.801766	Rheumatoid Arthritis		mometasone-procaterol	-4.62243	-1.15924	Asthma		nisoldipine-Azilsartan medoxomil	-3.88913	-1.22747	Hypertension		triamcinolone-Terfenadine	-2.64683	-0.447137	Allergic Rhinitis
diclofenac-droxicam	-4.16582	-3.76183	Rheumatoid Arthritis		mometasone-seratrodast	-4.24126	-1.34463	Asthma		nisoldipine-aliskiren-hemifumarate	-4.1937	-1.48826	Hypertension		prednisone-Astemizole	-1.80178	-0.527194	Allergic Rhinitis
diclofenac-felbinac	-3.88042	-0.590912	Rheumatoid Arthritis		mometasone-Theobromine	-3.79907	-1.09311	Asthma		nisoldipine-Aranidipine	-4.28742	-4.86841	Hypertension		prednisone-azatadine	-1.81855	-0.655785	Allergic Rhinitis
diclofenac-flurbiprofen-(S)-(+)	-4.17918	-3.80889	Rheumatoid Arthritis		mometasone-troleandomycin	-2.47369	-3.02401	Asthma		nisoldipine-azelnidipine	-4.7633	-5.49458	Hypertension		prednisone-hydrocortisone	-4.80029	-3.25138	Allergic Rhinitis
diclofenac-iguratimod	-3.97649	-3.32738	Rheumatoid Arthritis		mometasone-acefylline	-3.59635	-1.34555	Asthma		nisoldipine-Efonidipine	-4.32422	-5.57116	Hypertension		prednisone-scopolamine	-1.33443	-0.407673	Allergic Rhinitis
diclofenac-methylprednisolone-aceponate	-2.71129	-0.868019	Rheumatoid Arthritis		mometasone-clorprenaline	-3.23389	-0.92464	Asthma		nisoldipine-fimasartan	-4.02231	-1.36051	Hypertension		prednisone-carbinoxamine	-1.8955	-0.701692	Allergic Rhinitis
diclofenac-mofezolac	-3.93637	-3.79217	Rheumatoid Arthritis		mometasone-coumarin	-1.91431	-0.526113	Asthma		nisoldipine-enalaprilat	-3.39697	-1.28448	Hypertension		prednisone-mometasone	-3.72306	-3.42018	Allergic Rhinitis
diclofenac-nonivamide	-3.43712	-3.27495	Rheumatoid Arthritis		mometasone-ephedrine-(racemic)	-2.98903	-0.766253	Asthma		spironolactone-bendroflumethiazide	-4.02509	-0.954214	Hypertension		prednisone-olopatadine	-3.06995	-0.501446	Allergic Rhinitis
diclofenac-prednisolone-sodium-phosphate	-2.69279	-0.825409	Rheumatoid Arthritis		mometasone-etofylline	-3.5499	-1.36075	Asthma		spironolactone-prazosin	-1.81897	-1.28555	Hypertension		prednisone-tripelennamine	-2.00391	-0.674757	Allergic Rhinitis
diclofenac-tepoxalin	-3.21544	-2.99363	Rheumatoid Arthritis		mometasone-hydrocortisone-phosphate	-3.53871	-3.0897	Asthma		spironolactone-fosinopril	-2.7597	-0.508561	Hypertension		prednisone-brompheniramine	-1.65995	-0.163462	Allergic Rhinitis
sulindac-chloroquine	-1.8081	-1.01782	Rheumatoid Arthritis		mometasone-isoetharine	-3.25131	-0.913759	Asthma		spironolactone-trandolapril	-2.74856	-0.486727	Hypertension		prednisone-Pseudoephedrine	-3.19507	-0.957411	Allergic Rhinitis
sulindac-triamcinolone	-2.19528	-0.734567	Rheumatoid Arthritis		mometasone-methylprednisolone-aceponate	-3.78591	-4.61903	Asthma		spironolactone-carteolol	-1.78099	-0.677351	Hypertension		prednisone-prednisolone	-4.3186	-3.89202	Allergic Rhinitis
sulindac-prednisone	-2.26054	-1.15644	Rheumatoid Arthritis		mometasone-prednisolone-sodium-phosphate	-3.79689	-4.53961	Asthma		spironolactone-metolazone	-3.93809	-1.16066	Hypertension		prednisone-pemirolast	-1.9269	-0.697193	Allergic Rhinitis
sulindac-flurbiprofen-(+/-)	-4.77625	-4.22407	Rheumatoid Arthritis		mometasone-ramatroban	-2.85336	-1.10117	Asthma		spironolactone-lercanidipine	-3.35449	-3.93386	Hypertension		prednisone-Methdilazine	-1.86073	-0.710711	Allergic Rhinitis
sulindac-hydrocortisone	-2.51615	-1.24479	Rheumatoid Arthritis		mometasone-tianeptine	-1.8939	-0.90967	Asthma		spironolactone-benazepril	-2.76486	-0.468203	Hypertension		prednisone-Salicylic acid	-3.47863	-1.41854	Allergic Rhinitis
sulindac-etodolac	-5.60874	-4.36995	Rheumatoid Arthritis		mometasone-tulobuterol	-4.67146	-1.187	Asthma		spironolactone-propranolol	-1.71957	-0.505599	Hypertension		prednisone-fexofenadine	-1.8424	-0.700156	Allergic Rhinitis
sulindac-mefenamic-acid	-5.02375	-3.11331	Rheumatoid Arthritis		tripelennamine-metaproterenol	-3.11375	-2.35222	Asthma		spironolactone-clonidine	-1.49365	-0.895214	Hypertension		prednisone-Hydrocodone	-2.81269	-1.12088	Allergic Rhinitis
sulindac-naproxen	-4.92375	-4.24431	Rheumatoid Arthritis		tripelennamine-Pseudoephedrine	-3.32806	-2.09034	Asthma		spironolactone-enalapril	-2.73475	-0.41944	Hypertension		prednisone-methylprednisolone	-4.8781	-3.56172	Allergic Rhinitis
sulindac-sulfasalazine	-3.05997	-2.84702	Rheumatoid Arthritis		tripelennamine-prednisolone	-2.67715	-1.17784	Asthma		spironolactone-doxazosin	-1.94232	-1.59422	Hypertension		prednisone-desloratadine	-1.81359	-0.68352	Allergic Rhinitis
sulindac-meloxicam	-5.64725	-4.2553	Rheumatoid Arthritis		tripelennamine-terbutaline	-2.96615	-3.02743	Asthma		spironolactone-amiloride	-4.84044	-0.558882	Hypertension		prednisone-azelastine	-2.6308	-0.692203	Allergic Rhinitis
sulindac-prednisolone	-2.35361	-0.840811	Rheumatoid Arthritis		tripelennamine-pemirolast	-5.56172	-7.47017	Asthma		spironolactone-labetalol	-1.63165	-0.82507	Hypertension		prednisone-cromoglicic-acid	-3.5395	-1.11664	Allergic Rhinitis
sulindac-diflunisal	-3.84573	-4.18173	Rheumatoid Arthritis		tripelennamine-salmeterol	-2.97481	-3.07267	Asthma		spironolactone-bisoprolol	-2.0876	-0.641222	Hypertension		prednisone-levocabastine	-3.09908	-0.174926	Allergic Rhinitis
sulindac-Salicylic acid	-3.91614	-4.6252	Rheumatoid Arthritis		tripelennamine-methylprednisolone	-1.99871	-0.728384	Asthma		spironolactone-nicardipine	-3.19662	-2.50366	Hypertension		prednisone-chlorphenamine	-1.81751	-0.555035	Allergic Rhinitis
sulindac-meclofenamic-acid	-5.21175	-2.85976	Rheumatoid Arthritis		tripelennamine-azelastine	-5.64992	-7.47825	Asthma		spironolactone-Guanabenz	-1.68167	-0.938478	Hypertension		prednisone-diphenylpyraline	-1.83117	-0.665119	Allergic Rhinitis
sulindac-aspirin	-3.34455	-3.01323	Rheumatoid Arthritis		tripelennamine-formoterol	-2.86042	-3.09431	Asthma		spironolactone-mecamylamine	-1.81899	-0.929944	Hypertension		prednisone-cyclizine	-1.82577	-0.949393	Allergic Rhinitis
sulindac-methylprednisolone	-2.22972	-1.07126	Rheumatoid Arthritis		tripelennamine-albuterol	-2.86381	-3.06585	Asthma		spironolactone-verapamil	-3.62582	-4.13171	Hypertension		prednisone-budesonide	-3.91781	-3.57633	Allergic Rhinitis
sulindac-oxaprozin	-5.74333	-4.21252	Rheumatoid Arthritis		tripelennamine-cromoglicic-acid	-2.85027	-1.74511	Asthma		spironolactone-losartan	-2.74528	-0.388786	Hypertension		prednisone-dexamethasone	-4.40282	-3.0036	Allergic Rhinitis
sulindac-azathioprine	-1.88228	-0.469991	Rheumatoid Arthritis		tripelennamine-amlexanox	-2.75978	-1.59632	Asthma		spironolactone-moexipril	-2.5202	-0.35283	Hypertension		prednisone-epoprostenol	-1.92656	-0.838277	Allergic Rhinitis
sulindac-auranofin	-5.06726	-1.65648	Rheumatoid Arthritis		tripelennamine-isoprenaline	-2.74099	-1.78725	Asthma		spironolactone-furosemide	-4.08772	-0.644907	Hypertension		prednisone-Trimeprazine	-1.87986	-0.749249	Allergic Rhinitis
sulindac-ketoprofen	-5.65589	-3.77413	Rheumatoid Arthritis		tripelennamine-chlorphenamine	-5.44178	-5.56723	Asthma		spironolactone-eplerenone	-4.68992	-3.2665	Hypertension		prednisone-desonide	-4.23258	-3.66519	Allergic Rhinitis
sulindac-Thalidomide	-2.21665	-2.01368	Rheumatoid Arthritis		tripelennamine-cilostazol	-1.78867	-1.46987	Asthma		spironolactone-lisinopril	-2.32882	-0.353048	Hypertension		prednisone-ephedrine	-2.19745	-0.512423	Allergic Rhinitis
sulindac-ibuprofen	-3.98353	-3.45151	Rheumatoid Arthritis		tripelennamine-budesonide	-2.86102	-0.798408	Asthma		spironolactone-hydroflumethiazide	-3.99653	-0.807408	Hypertension		prednisone-cortisone-acetate	-3.48791	-3.61287	Allergic Rhinitis
sulindac-leflunomide	-2.02035	-1.22832	Rheumatoid Arthritis		tripelennamine-Aminophylline	-3.14863	-1.66887	Asthma		spironolactone-perindopril	-2.58998	-0.412629	Hypertension		prednisone-ciclesonide	-3.68619	-3.97697	Allergic Rhinitis
sulindac-captopril	-1.9578	-1.14273	Rheumatoid Arthritis		tripelennamine-dexamethasone	-2.7194	-1.14377	Asthma		spironolactone-candesartan-cilextil	-2.37031	-0.227819	Hypertension		prednisone-pranlukast	-2.57978	-1.25626	Allergic Rhinitis
sulindac-dexamethasone	-2.43556	-1.56099	Rheumatoid Arthritis		tripelennamine-desonide	-2.36409	-0.761844	Asthma		spironolactone-indapamide	-3.87894	-1.42401	Hypertension		prednisone-phenindamine	-1.8163	-0.698682	Allergic Rhinitis
sulindac-Abatacept	-1.80173	-0.894814	Rheumatoid Arthritis		tripelennamine-Arformoterol	-2.82831	-2.36887	Asthma		spironolactone-eprosartan	-2.71927	-0.413521	Hypertension		prednisone-pheniramine	-2.32756	-1.64144	Allergic Rhinitis
sulindac-Lithium	-2.51869	-0.881763	Rheumatoid Arthritis		tripelennamine-Pirbuterol	-3.06015	-2.95395	Asthma		spironolactone-chlorothiazide	-3.851	-0.889577	Hypertension		prednisone-clofedanol	-2.25405	-0.697176	Allergic Rhinitis
sulindac-cortisone-acetate	-2.54823	-1.02563	Rheumatoid Arthritis		tripelennamine-ephedrine	-3.04636	-3.70016	Asthma		spironolactone-quinapril	-2.66778	-0.480852	Hypertension		prednisone-levocetirizine	-1.84307	-0.6814	Allergic Rhinitis
sulindac-Magnesium salicylate	-5.18694	-4.30562	Rheumatoid Arthritis		tripelennamine-cortisone-acetate	-2.61179	-0.726079	Asthma		spironolactone-pindolol	-1.60558	-0.335064	Hypertension		prednisone-mepyramine	-1.95942	-0.69748	Allergic Rhinitis
sulindac-sasapyrine	-3.891	-4.34081	Rheumatoid Arthritis		tripelennamine-tiotropium	-3.63106	-4.51323	Asthma		spironolactone-telmisartan	-2.66283	-0.605953	Hypertension		prednisone-tranilast	-2.40053	-0.975766	Allergic Rhinitis
sulindac-tiaprofenic-acid	-5.6703	-4.2339	Rheumatoid Arthritis		tripelennamine-ciclesonide	-3.68447	-0.870857	Asthma		spironolactone-methyldopa	-1.65235	-1.20385	Hypertension		prednisone-antazoline	-2.68596	-0.691942	Allergic Rhinitis
sulindac-Hydroxychloroquine	-1.65955	-0.390859	Rheumatoid Arthritis		tripelennamine-pranlukast	-2.88822	-0.297275	Asthma		spironolactone-isotretinoin	-1.64999	-0.780445	Hypertension		prednisone-fluticasone furoate	-3.31249	-3.65937	Allergic Rhinitis
sulindac-Canakinumab	-1.99966	-1.42604	Rheumatoid Arthritis		tripelennamine-roflumilast	-3.2531	-1.81574	Asthma		spironolactone-hydrochlorothiazide	-3.84968	-0.906798	Hypertension		prednisone-chlorcyclizine	-1.86807	-0.72851	Allergic Rhinitis
sulindac-Tocilizumab	-1.79201	-0.919603	Rheumatoid Arthritis		tripelennamine-ibudilast	-2.88847	-1.33029	Asthma		spironolactone-guanfacine	-1.59299	-0.818697	Hypertension		prednisone-acrivastine	-1.82027	-0.671448	Allergic Rhinitis
sulindac-temsirolimus	-1.7379	-0.831396	Rheumatoid Arthritis		tripelennamine-apremilast	-2.03659	-1.33541	Asthma		spironolactone-trichlormethiazide	-3.87661	-0.673365	Hypertension		prednisone-Dexchlorpheniramine maleate	-1.89835	-0.646321	Allergic Rhinitis
sulindac-golimumab	-1.90327	-1.00465	Rheumatoid Arthritis		tripelennamine-tranilast	-4.91493	-4.49147	Asthma		spironolactone-felodipine	-3.30594	-3.99365	Hypertension		prednisone-bilastine	-1.83325	-0.684513	Allergic Rhinitis
sulindac-capsaicin	-3.51449	-2.04217	Rheumatoid Arthritis		tripelennamine-fluticasone furoate	-3.22951	-0.750834	Asthma		spironolactone-irbesartan	-2.3929	-0.263066	Hypertension		prednisone-chloropyramine	-2.05075	-0.736167	Allergic Rhinitis
sulindac-teriflunomide	-1.85417	-0.913858	Rheumatoid Arthritis		tripelennamine-vilanterol	-2.97761	-2.40421	Asthma		spironolactone-atorvastatin	-2.11402	-0.763046	Hypertension		prednisone-Mequitazine	-1.85773	-0.725312	Allergic Rhinitis
sulindac-tofacitinib	-1.77963	-0.616937	Rheumatoid Arthritis		tripelennamine-DB00729	-3.71898	-4.04551	Asthma		spironolactone-nifedipine	-3.13145	-4.28846	Hypertension		prednisone-propylhexedrine	-2.09194	-1.32359	Allergic Rhinitis
sulindac-Certolizumab pegol	-1.94976	-0.984492	Rheumatoid Arthritis		tripelennamine-atropine	-3.10606	-3.6133	Asthma		spironolactone-carvedilol	-1.87303	-0.264618	Hypertension		prednisone-Terfenadine	-1.63362	-0.264207	Allergic Rhinitis
sulindac-secukinumab	-1.78711	-1.04925	Rheumatoid Arthritis		tripelennamine-bambuterol	-3.2036	-2.10377	Asthma		spironolactone-terazosin	-3.07315	-1.6032	Hypertension		Astemizole-azatadine	-5.78921	-4.45532	Allergic Rhinitis
sulindac-loxoprofen	-5.2526	-4.31058	Rheumatoid Arthritis		tripelennamine-benralizumab	-2.93007	-0.580037	Asthma		spironolactone-guanethidine	-1.49164	-1.28468	Hypertension		Astemizole-hydrocortisone	-2.51734	-0.526571	Allergic Rhinitis
sulindac-Dexibuprofen	-5.40878	-3.36042	Rheumatoid Arthritis		tripelennamine-chloropyramine	-6.69414	-7.47852	Asthma		spironolactone-acebutolol	-1.69671	-0.675629	Hypertension		Astemizole-scopolamine	-2.89103	-2.26772	Allergic Rhinitis
sulindac-enalaprilat	-2.20702	-1.10612	Rheumatoid Arthritis		tripelennamine-DB00587	-3.14622	-1.10784	Asthma		spironolactone-captopril	-2.42688	0.00739297	Hypertension		Astemizole-carbinoxamine	-5.74799	-4.44486	Allergic Rhinitis
sulindac-choline salicylate	-2.8592	0.0550179	Rheumatoid Arthritis		tripelennamine-clenbuterol	-2.90731	-2.19347	Asthma		spironolactone-nadolol	-1.63661	-0.568404	Hypertension		Astemizole-mometasone	-3.0283	-0.905473	Allergic Rhinitis
sulindac-aurothioglucose	-5.59192	-0.678574	Rheumatoid Arthritis		tripelennamine-doxofylline	-3.17549	-2.3104	Asthma		spironolactone-paclitaxel	-0.619249	-0.617563	Hypertension		Astemizole-olopatadine	-3.9383	-2.87076	Allergic Rhinitis
sulindac-etoricoxib	-5.64084	-3.91026	Rheumatoid Arthritis		tripelennamine-DB00824	-3.18012	-2.22015	Asthma		spironolactone-hydralazine	-1.64619	-0.358066	Hypertension		Astemizole-tripelennamine	-5.70005	-4.47154	Allergic Rhinitis
sulindac-fostamatinib	-0.50503	-0.401513	Rheumatoid Arthritis		tripelennamine-DB01288	-2.17949	-3.09861	Asthma		spironolactone-polythiazide	-3.94615	-1.20329	Hypertension		Astemizole-brompheniramine	-5.46379	-3.37782	Allergic Rhinitis
sulindac-glucosamine	-5.03908	-0.971495	Rheumatoid Arthritis		tripelennamine-hexoprenaline	-3.12444	-2.1994	Asthma		spironolactone-cilazapril	-2.75841	-0.485108	Hypertension		Astemizole-Pseudoephedrine	-3.2852	-1.45553	Allergic Rhinitis
sulindac-ocrelizumab	-1.8095	-0.662123	Rheumatoid Arthritis		tripelennamine-DB01303	-4.29565	-1.82447	Asthma		spironolactone-Spirapril	-2.63995	-0.509074	Hypertension		Astemizole-prednisolone	-2.56355	-1.04988	Allergic Rhinitis
sulindac-DB00533	-5.63315	-2.90776	Rheumatoid Arthritis		tripelennamine-procaterol	-3.04352	-2.36517	Asthma		spironolactone-Tasosartan	-2.59143	-0.25467	Hypertension		Astemizole-pemirolast	-5.29055	-4.47012	Allergic Rhinitis
sulindac-DB00580	-4.95431	-2.90577	Rheumatoid Arthritis		tripelennamine-seratrodast	-3.13453	-2.17275	Asthma		spironolactone-penbutolol	-1.61686	-0.64202	Hypertension		Astemizole-Methdilazine	-5.77332	-4.49332	Allergic Rhinitis
sulindac-niflumic-acid	-4.71002	-3.03148	Rheumatoid Arthritis		tripelennamine-Theobromine	-2.41292	-2.56245	Asthma		spironolactone-oxprenolol	-1.6634	-0.55626	Hypertension		Astemizole-Salicylic acid	-1.84291	-0.0347108	Allergic Rhinitis
sulindac-menadione	-2.33122	-0.675863	Rheumatoid Arthritis		tripelennamine-troleandomycin	-1.79486	-1.74693	Asthma		spironolactone-pargyline	-1.51909	-1.1333	Hypertension		Astemizole-fexofenadine	-5.79293	-4.49536	Allergic Rhinitis
sulindac-L-Cystine	-2.73073	-0.616737	Rheumatoid Arthritis		tripelennamine-acefylline	-3.65557	-2.97539	Asthma		spironolactone-celiprolol	-1.59722	-0.456564	Hypertension		Astemizole-Hydrocodone	-3.22316	-1.97279	Allergic Rhinitis
sulindac-L-Histidine	-1.60448	-0.360794	Rheumatoid Arthritis		tripelennamine-clorprenaline	-2.71636	-2.95124	Asthma		spironolactone-nebivolol	-2.06907	-0.682066	Hypertension		Astemizole-methylprednisolone	-1.81175	-0.893317	Allergic Rhinitis
sulindac-baricitinib	-1.81489	-0.633013	Rheumatoid Arthritis		tripelennamine-coumarin	-1.4684	-0.628166	Asthma		spironolactone-cleviprex	-3.58491	-4.30196	Hypertension		Astemizole-desloratadine	-5.7887	-4.45633	Allergic Rhinitis
sulindac-sarilumab	-1.74931	-0.535485	Rheumatoid Arthritis		tripelennamine-ephedrine-(racemic)	-3.59838	-5.03	Asthma		spironolactone-bupranolol	-1.64524	-0.491972	Hypertension		Astemizole-azelastine	-5.32056	-4.51768	Allergic Rhinitis
sulindac-aceclofenac	-5.65087	-4.23478	Rheumatoid Arthritis		tripelennamine-etofylline	-3.65086	-2.89955	Asthma		spironolactone-Azilsartan medoxomil	-2.63984	-0.262934	Hypertension		Astemizole-cromoglicic-acid	-3.03682	-1.93504	Allergic Rhinitis
sulindac-alclofenac	-5.70123	-4.28365	Rheumatoid Arthritis		tripelennamine-hydrocortisone-phosphate	-2.63431	-0.945231	Asthma		spironolactone-aliskiren-hemifumarate	-2.84007	-0.677411	Hypertension		Astemizole-levocabastine	-4.52484	-4.01372	Allergic Rhinitis
sulindac-amtolmetin-guacil	-5.19169	-4.23438	Rheumatoid Arthritis		tripelennamine-isoetharine	-2.70025	-2.90343	Asthma		spironolactone-Aranidipine	-2.9963	-2.99064	Hypertension		Astemizole-chlorphenamine	-5.16664	-3.77126	Allergic Rhinitis
sulindac-cortisone	-2.54543	-1.08942	Rheumatoid Arthritis		tripelennamine-methylprednisolone-aceponate	-2.67427	-0.78168	Asthma		spironolactone-azelnidipine	-3.31454	-3.81751	Hypertension		Astemizole-diphenylpyraline	-5.54866	-4.23811	Allergic Rhinitis
sulindac-cyclosporin-a	-2.60323	-1.09547	Rheumatoid Arthritis		tripelennamine-prednisolone-sodium-phosphate	-2.60231	-0.72087	Asthma		spironolactone-Efonidipine	-3.4705	-4.18388	Hypertension		Astemizole-cyclizine	-5.60317	-3.11264	Allergic Rhinitis
sulindac-dexamethasone-sodium-phosphate	-2.52396	-1.05644	Rheumatoid Arthritis		tripelennamine-ramatroban	-2.20373	-1.93275	Asthma		spironolactone-fimasartan	-2.69646	-0.432902	Hypertension		Astemizole-budesonide	-2.85246	-0.925797	Allergic Rhinitis
sulindac-droxicam	-5.54321	-4.29353	Rheumatoid Arthritis		tripelennamine-tianeptine	-2.87267	-3.38998	Asthma		spironolactone-enalaprilat	-2.24262	-0.349956	Hypertension		Astemizole-dexamethasone	-2.56947	-1.01878	Allergic Rhinitis
sulindac-felbinac	-4.90793	-0.991929	Rheumatoid Arthritis		tripelennamine-tulobuterol	-3.10174	-2.44968	Asthma		bendroflumethiazide-prazosin	-2.92306	-1.20152	Hypertension		Astemizole-epoprostenol	-1.573	-0.529624	Allergic Rhinitis
sulindac-flurbiprofen-(S)-(+)	-5.20979	-4.25194	Rheumatoid Arthritis		metaproterenol-Pseudoephedrine	-4.1855	-2.31861	Asthma		bendroflumethiazide-fosinopril	-2.50227	-1.30465	Hypertension		Astemizole-Trimeprazine	-5.78013	-4.51009	Allergic Rhinitis
sulindac-iguratimod	-4.72524	-3.83623	Rheumatoid Arthritis		metaproterenol-prednisolone	-2.72709	-1.17609	Asthma		bendroflumethiazide-trandolapril	-2.44086	-1.20562	Hypertension		Astemizole-desonide	-2.08959	-0.541857	Allergic Rhinitis
sulindac-methylprednisolone-aceponate	-2.54828	-1.10697	Rheumatoid Arthritis		metaproterenol-terbutaline	-6.27766	-4.99364	Asthma		bendroflumethiazide-carteolol	-2.39732	-1.27496	Hypertension		Astemizole-ephedrine	-3.04847	-2.64697	Allergic Rhinitis
sulindac-mofezolac	-4.99513	-4.364	Rheumatoid Arthritis		metaproterenol-pemirolast	-3.27587	-2.32106	Asthma		bendroflumethiazide-metolazone	-5.76881	-6.60534	Hypertension		Astemizole-cortisone-acetate	-2.55927	-0.901297	Allergic Rhinitis
sulindac-nonivamide	-3.28428	-2.65361	Rheumatoid Arthritis		metaproterenol-salmeterol	-6.29419	-4.9291	Asthma		bendroflumethiazide-lercanidipine	-2.36552	-1.77644	Hypertension		Astemizole-ciclesonide	-3.56206	-0.748687	Allergic Rhinitis
sulindac-prednisolone-sodium-phosphate	-2.52126	-1.05622	Rheumatoid Arthritis		metaproterenol-methylprednisolone	-2.34	-1.30729	Asthma		bendroflumethiazide-benazepril	-2.52761	-1.23776	Hypertension		Astemizole-pranlukast	-3.14519	-0.0286338	Allergic Rhinitis
sulindac-tepoxalin	-3.47436	-2.77851	Rheumatoid Arthritis		metaproterenol-azelastine	-3.74572	-2.3777	Asthma		bendroflumethiazide-propranolol	-2.093	-1.14384	Hypertension		Astemizole-phenindamine	-5.81712	-4.51564	Allergic Rhinitis
chloroquine-triamcinolone	-1.52866	-0.569425	Rheumatoid Arthritis		metaproterenol-formoterol	-6.10876	-4.96051	Asthma		bendroflumethiazide-clonidine	-2.67887	-0.914096	Hypertension		Astemizole-pheniramine	-5.6171	-3.60219	Allergic Rhinitis
chloroquine-prednisone	-1.86905	-0.863966	Rheumatoid Arthritis		metaproterenol-albuterol	-6.16691	-4.95419	Asthma		bendroflumethiazide-enalapril	-2.50521	-1.24524	Hypertension		Astemizole-clofedanol	-4.72116	-4.48746	Allergic Rhinitis
chloroquine-flurbiprofen-(+/-)	-1.62746	-1.04047	Rheumatoid Arthritis		metaproterenol-cromoglicic-acid	-4.2597	-1.79769	Asthma		bendroflumethiazide-doxazosin	-2.93513	-1.47937	Hypertension		Astemizole-levocetirizine	-5.77137	-4.49008	Allergic Rhinitis
chloroquine-hydrocortisone	-1.75285	-0.853169	Rheumatoid Arthritis		metaproterenol-amlexanox	-4.03705	-0.738496	Asthma		bendroflumethiazide-amiloride	-4.2565	-1.51068	Hypertension		Astemizole-mepyramine	-5.71931	-4.42026	Allergic Rhinitis
chloroquine-etodolac	-1.8475	-0.639094	Rheumatoid Arthritis		metaproterenol-isoprenaline	-4.7547	-3.61617	Asthma		bendroflumethiazide-labetalol	-1.99377	-1.11311	Hypertension		Astemizole-tranilast	-4.85224	-3.02307	Allergic Rhinitis
chloroquine-mefenamic-acid	-1.73872	-0.575043	Rheumatoid Arthritis		metaproterenol-chlorphenamine	-3.06295	-2.04976	Asthma		bendroflumethiazide-bisoprolol	-2.11547	-1.25769	Hypertension		Astemizole-antazoline	-5.18604	-4.47952	Allergic Rhinitis
chloroquine-naproxen	-1.43503	-0.944403	Rheumatoid Arthritis		metaproterenol-cilostazol	-2.53601	-1.64668	Asthma		bendroflumethiazide-nicardipine	-2.34762	-0.78211	Hypertension		Astemizole-fluticasone furoate	-3.29655	-0.916767	Allergic Rhinitis
chloroquine-sulfasalazine	-1.72119	-0.700949	Rheumatoid Arthritis		metaproterenol-budesonide	-4.59817	-1.33491	Asthma		bendroflumethiazide-Guanabenz	-2.74372	-1.15169	Hypertension		Astemizole-chlorcyclizine	-5.76846	-4.42981	Allergic Rhinitis
chloroquine-meloxicam	-1.93802	-1.0229	Rheumatoid Arthritis		metaproterenol-Aminophylline	-4.70469	-1.54782	Asthma		bendroflumethiazide-mecamylamine	-2.70502	-1.15033	Hypertension		Astemizole-acrivastine	-5.81231	-4.48536	Allergic Rhinitis
chloroquine-prednisolone	-1.93606	-0.519523	Rheumatoid Arthritis		metaproterenol-dexamethasone	-2.89936	-1.12563	Asthma		bendroflumethiazide-verapamil	-2.44588	-1.32553	Hypertension		Astemizole-Dexchlorpheniramine maleate	-5.27126	-4.55174	Allergic Rhinitis
chloroquine-diflunisal	-2.39525	-0.976247	Rheumatoid Arthritis		metaproterenol-desonide	-2.85895	-1.12829	Asthma		bendroflumethiazide-losartan	-2.47032	-1.12281	Hypertension		Astemizole-bilastine	-5.75735	-4.49235	Allergic Rhinitis
chloroquine-Salicylic acid	-2.35251	-0.969425	Rheumatoid Arthritis		metaproterenol-Arformoterol	-4.40571	-5.32767	Asthma		bendroflumethiazide-moexipril	-2.19899	-0.840571	Hypertension		Astemizole-chloropyramine	-5.65566	-4.40207	Allergic Rhinitis
chloroquine-meclofenamic-acid	-1.8823	-0.750214	Rheumatoid Arthritis		metaproterenol-Pirbuterol	-6.35306	-5.16921	Asthma		bendroflumethiazide-furosemide	-5.58122	-4.94953	Hypertension		Astemizole-Mequitazine	-5.74124	-4.44714	Allergic Rhinitis
chloroquine-aspirin	-1.58144	-0.497261	Rheumatoid Arthritis		metaproterenol-ephedrine	-3.95535	-3.18846	Asthma		bendroflumethiazide-eplerenone	-4.73697	-1.57681	Hypertension		Astemizole-propylhexedrine	-3.45945	-2.9813	Allergic Rhinitis
chloroquine-methylprednisolone	-1.53787	-0.8462	Rheumatoid Arthritis		metaproterenol-cortisone-acetate	-3.15111	-1.31523	Asthma		bendroflumethiazide-lisinopril	-2.17609	-0.920954	Hypertension		Astemizole-Terfenadine	-5.90842	-4.07443	Allergic Rhinitis
chloroquine-oxaprozin	-1.91462	-0.953569	Rheumatoid Arthritis		metaproterenol-tiotropium	-5.23405	-1.95839	Asthma		bendroflumethiazide-hydroflumethiazide	-6.15059	-7.12957	Hypertension		azatadine-hydrocortisone	-2.359	-0.637961	Allergic Rhinitis
chloroquine-azathioprine	-2.89806	-0.752468	Rheumatoid Arthritis		metaproterenol-ciclesonide	-4.5728	-1.0985	Asthma		bendroflumethiazide-perindopril	-2.48153	-1.49799	Hypertension		azatadine-scopolamine	-3.19591	-3.34495	Allergic Rhinitis
chloroquine-auranofin	-1.84689	-1.93043	Rheumatoid Arthritis		metaproterenol-pranlukast	-4.60335	-0.516655	Asthma		bendroflumethiazide-candesartan-cilextil	-2.58163	-0.937244	Hypertension		azatadine-carbinoxamine	-6.77892	-7.48328	Allergic Rhinitis
chloroquine-ketoprofen	-1.83634	-1.288	Rheumatoid Arthritis		metaproterenol-roflumilast	-4.79193	-1.48604	Asthma		bendroflumethiazide-indapamide	-4.16627	-4.67296	Hypertension		azatadine-mometasone	-2.97099	-0.770902	Allergic Rhinitis
chloroquine-Thalidomide	-3.14475	-1.44657	Rheumatoid Arthritis		metaproterenol-ibudilast	-4.37274	-1.09299	Asthma		bendroflumethiazide-eprosartan	-2.43921	-1.12129	Hypertension		azatadine-olopatadine	-4.02213	-3.34277	Allergic Rhinitis
chloroquine-ibuprofen	-1.9503	-0.552322	Rheumatoid Arthritis		metaproterenol-apremilast	-2.73098	-1.30618	Asthma		bendroflumethiazide-chlorothiazide	-6.04239	-7.45971	Hypertension		azatadine-tripelennamine	-6.05885	-7.48555	Allergic Rhinitis
chloroquine-leflunomide	-3.16744	-1.29589	Rheumatoid Arthritis		metaproterenol-tranilast	-3.18524	-1.7426	Asthma		bendroflumethiazide-quinapril	-2.45279	-1.23498	Hypertension		azatadine-brompheniramine	-5.96606	-5.30135	Allergic Rhinitis
chloroquine-captopril	-1.33111	-1.36957	Rheumatoid Arthritis		metaproterenol-fluticasone furoate	-5.2149	-1.3205	Asthma		bendroflumethiazide-pindolol	-2.05589	-0.988472	Hypertension		azatadine-Pseudoephedrine	-3.30806	-2.11746	Allergic Rhinitis
chloroquine-dexamethasone	-1.63714	-0.82576	Rheumatoid Arthritis		metaproterenol-vilanterol	-6.11774	-5.32641	Asthma		bendroflumethiazide-telmisartan	-2.43178	-1.00821	Hypertension		azatadine-prednisolone	-2.351	-1.16806	Allergic Rhinitis
chloroquine-Abatacept	-2.82259	-1.61832	Rheumatoid Arthritis		metaproterenol-DB00729	-3.58591	-2.53666	Asthma		bendroflumethiazide-methyldopa	-2.76907	-0.987203	Hypertension		azatadine-pemirolast	-6.11183	-7.52325	Allergic Rhinitis
chloroquine-Lithium	-2.45018	-0.950807	Rheumatoid Arthritis		metaproterenol-atropine	-2.60326	-1.45582	Asthma		bendroflumethiazide-isotretinoin	-2.31459	-0.080816	Hypertension		azatadine-Methdilazine	-6.75105	-7.43938	Allergic Rhinitis
chloroquine-cortisone-acetate	-2.24694	-0.870322	Rheumatoid Arthritis		metaproterenol-bambuterol	-6.03526	-3.78438	Asthma		bendroflumethiazide-hydrochlorothiazide	-4.82937	-7.22216	Hypertension		azatadine-Salicylic acid	-1.81894	-0.317233	Allergic Rhinitis
chloroquine-Magnesium salicylate	-2.35992	-0.974462	Rheumatoid Arthritis		metaproterenol-benralizumab	-4.6311	-0.720437	Asthma		bendroflumethiazide-guanfacine	-2.87519	-1.08042	Hypertension		azatadine-fexofenadine	-6.72712	-7.4969	Allergic Rhinitis
chloroquine-sasapyrine	-2.38612	-0.999454	Rheumatoid Arthritis		metaproterenol-chloropyramine	-3.06708	-2.3506	Asthma		bendroflumethiazide-trichlormethiazide	-6.10487	-6.97753	Hypertension		azatadine-Hydrocodone	-3.11335	-2.40687	Allergic Rhinitis
chloroquine-tiaprofenic-acid	-1.89473	-0.918055	Rheumatoid Arthritis		metaproterenol-DB00587	-4.57636	-0.62337	Asthma		bendroflumethiazide-felodipine	-2.39162	-1.11857	Hypertension		azatadine-methylprednisolone	-1.78701	-0.716497	Allergic Rhinitis
chloroquine-Hydroxychloroquine	-5.98821	-3.44724	Rheumatoid Arthritis		metaproterenol-clenbuterol	-5.93481	-3.95682	Asthma		bendroflumethiazide-irbesartan	-2.12635	-0.496758	Hypertension		azatadine-desloratadine	-6.70316	-7.51495	Allergic Rhinitis
chloroquine-Canakinumab	-3.12523	-2.73081	Rheumatoid Arthritis		metaproterenol-doxofylline	-4.79016	-2.60119	Asthma		bendroflumethiazide-atorvastatin	-2.44871	-0.565467	Hypertension		azatadine-azelastine	-5.74934	-7.54228	Allergic Rhinitis
chloroquine-Tocilizumab	-2.99896	-1.74035	Rheumatoid Arthritis		metaproterenol-DB00824	-3.84386	-1.59653	Asthma		bendroflumethiazide-nifedipine	-2.20521	-1.77549	Hypertension		azatadine-cromoglicic-acid	-2.85955	-1.74661	Allergic Rhinitis
chloroquine-temsirolimus	-1.85736	-1.35896	Rheumatoid Arthritis		metaproterenol-DB01288	-4.76415	-4.96576	Asthma		bendroflumethiazide-carvedilol	-2.11123	-0.548689	Hypertension		azatadine-levocabastine	-4.78882	-5.44813	Allergic Rhinitis
chloroquine-golimumab	-3.05868	-2.83573	Rheumatoid Arthritis		metaproterenol-hexoprenaline	-6.48549	-5.23527	Asthma		bendroflumethiazide-terazosin	-4.57742	-1.48588	Hypertension		azatadine-chlorphenamine	-5.68485	-5.61432	Allergic Rhinitis
chloroquine-capsaicin	-1.43518	-1.37843	Rheumatoid Arthritis		metaproterenol-DB01303	-4.25195	-1.53437	Asthma		bendroflumethiazide-guanethidine	-2.62749	-1.4193	Hypertension		azatadine-diphenylpyraline	-6.33324	-6.31327	Allergic Rhinitis
chloroquine-teriflunomide	-3.03421	-0.959359	Rheumatoid Arthritis		metaproterenol-procaterol	-6.43319	-5.41548	Asthma		bendroflumethiazide-acebutolol	-2.00319	-1.28317	Hypertension		azatadine-cyclizine	-6.21488	-4.54396	Allergic Rhinitis
chloroquine-tofacitinib	-2.88342	-1.25663	Rheumatoid Arthritis		metaproterenol-seratrodast	-5.00131	-2.42302	Asthma		bendroflumethiazide-captopril	-2.20901	-0.721743	Hypertension		azatadine-budesonide	-2.76427	-0.782305	Allergic Rhinitis
chloroquine-Certolizumab pegol	-2.99327	-2.78315	Rheumatoid Arthritis		metaproterenol-Theobromine	-3.64305	-1.91762	Asthma		bendroflumethiazide-nadolol	-1.92947	-1.08503	Hypertension		azatadine-dexamethasone	-2.34766	-1.11383	Allergic Rhinitis
chloroquine-secukinumab	-2.96472	-2.21249	Rheumatoid Arthritis		metaproterenol-troleandomycin	-1.92117	-1.34494	Asthma		bendroflumethiazide-paclitaxel	-1.0945	-0.579723	Hypertension		azatadine-epoprostenol	-1.25314	-1.13503	Allergic Rhinitis
chloroquine-loxoprofen	-2.30787	-0.983409	Rheumatoid Arthritis		metaproterenol-acefylline	-4.18005	-2.25774	Asthma		bendroflumethiazide-hydralazine	-2.8789	-0.419142	Hypertension		azatadine-Trimeprazine	-6.74101	-7.49217	Allergic Rhinitis
chloroquine-Dexibuprofen	-1.87094	-0.904715	Rheumatoid Arthritis		metaproterenol-clorprenaline	-4.83532	-5.16825	Asthma		bendroflumethiazide-polythiazide	-5.73634	-6.52913	Hypertension		azatadine-desonide	-2.05001	-0.738992	Allergic Rhinitis
chloroquine-enalaprilat	-1.63238	-1.4772	Rheumatoid Arthritis		metaproterenol-coumarin	-1.82881	-0.64877	Asthma		bendroflumethiazide-cilazapril	-2.55202	-1.221	Hypertension		azatadine-ephedrine	-2.90635	-3.72327	Allergic Rhinitis
chloroquine-choline salicylate	-2.58434	-0.788683	Rheumatoid Arthritis		metaproterenol-ephedrine-(racemic)	-3.83905	-3.42942	Asthma		bendroflumethiazide-Spirapril	-2.4456	-1.22194	Hypertension		azatadine-cortisone-acetate	-2.50021	-0.712671	Allergic Rhinitis
chloroquine-aurothioglucose	-1.8008	-1.00457	Rheumatoid Arthritis		metaproterenol-etofylline	-4.10245	-2.29387	Asthma		bendroflumethiazide-Tasosartan	-2.33741	-0.953591	Hypertension		azatadine-ciclesonide	-3.56748	-0.864681	Allergic Rhinitis
[truncated: 2,583 more rows]

## Sheet: Figure4b
seed	test_accuracy	test_auroc	test_auprc	model_name
[truncated: 40 more rows]

[truncated: 14 more sheets: Figure4c, Figure4d, Figure4e, Figure5b, Figure5c, Supplementary Figure1b, Supplementary Figure1c, Supplementary Figure1d, SupplementaryFigure2d, SupplementaryFigure3a, SupplementaryFigure3b, SupplementaryFigure4, SupplementaryFigure5, SupplementaryFigure6c]
